# Supplementary material for: Blimp-1 Contributes to the Development and Function of Regulatory B Cells
Source: Front Immunol. 2019 Aug 14;10:1909. doi: 10.3389/fimmu.2019.01909 (PMC6702260; doi:10.3389/fimmu.2019.01909)
Supplement: Supplementary file 1 [file Table_2.xlsx]

## Sheet: 0  F1.5 
SUPPLEMENTARY TABLE 2. Microarray analysis of the expression of genes with more than 1.5-fold changes in Cko B10 cells before and 48 h after anti-CD40 stimulation. B10 cells were sorted from Ctrl or Cko mice and subjected for anti-CD40 stimulation. Genes whose expression was changed for more than 1.5-fold in Cko B10 cells were listed in a separate Excel data sheet.
Probe Set ID	FC ([Cko B10 0 h.CEL] vs [Ctrl B10 0 h.CEL])	Log FC ([Cko B10 0 h.CEL] vs [Ctrl B10 0 h.CEL])	FC (abs) FC ([Cko B10 0 h.CEL] vs [Ctrl B10 0 h.CEL])	Regulation ([2.CEL] vs [1.CEL])	Ctrl B10 0 h.CEL(raw)	Cko B10 0 h.CEL(raw)	Ctrl B10 0 h.CEL(normalized)	Cko B10 0 h.CEL(normalized)	Gene Symbol	Entrez Gene	Gene Ontology Biological Process	Gene Ontology Cellular Component	Gene Ontology Molecular Function	Alignments
1415784_at	2.11843	1.083	2.11843	up	40.9119	86.6691	-0.541498	0.541498	Vps35	65114	0006624 // vacuolar protein processing // not recorded///0006810 // transport // inferred from electronic annotation///0006886 // intracellular protein transport // not recorded///0015031 // protein transport // inferred from electronic annotation///0031647 // regulation of protein stability // not recorded///0042147 // retrograde transport, endosome to Golgi // not recorded///0045056 // transcyt…	0005622 // intracellular // not recorded///0005623 // cell // not recorded///0005737 // cytoplasm // inferred from direct assay///0005765 // lysosomal membrane // not recorded///0005768 // endosome // not recorded///0005769 // early endosome // not recorded///0005770 // late endosome // not recorded///0005829 // cytosol // not recorded///0016020 // membrane // inferred from electronic annotation/…	0005515 // protein binding // inferred from physical interaction///0008565 // protein transporter activity // not recorded	chr8:85260391-85294958 (-) // 93.7 // qC3
1415857_at	1.65739	0.728914	1.65739	up	194.373	322.152	-0.364457	0.364457	Emb	13723	0007155 // cell adhesion // not recorded///0035879 // plasma membrane lactate transport // not recorded	0005886 // plasma membrane // inferred from electronic annotation///0005887 // integral component of plasma membrane // not recorded///0016020 // membrane // inferred from electronic annotation///0016021 // integral component of membrane // inferred from electronic annotation///0030054 // cell junction // inferred from electronic annotation///0045202 // synapse // inferred from electronic annotat…		chr13:117220601-117274185 (+) // 99.37 // qD2.3
1415989_at	-1.7082	-0.772474	1.7082	down	224.362	131.344	0.386237	-0.386237	Vcam1	22329	0007155 // cell adhesion // inferred from direct assay///0007155 // cell adhesion // not recorded///0007157 // heterophilic cell-cell adhesion via plasma membrane cell adhesion molecules // inferred from mutant phenotype///0007157 // heterophilic cell-cell adhesion via plasma membrane cell adhesion molecules // not recorded///0007159 // leukocyte cell-cell adhesion // inferred from mutant phenoty…	0002102 // podosome // not recorded///0005615 // extracellular space // not recorded///0005769 // early endosome // not recorded///0005783 // endoplasmic reticulum // not recorded///0005794 // Golgi apparatus // not recorded///0005886 // plasma membrane // inferred from electronic annotation///0005902 // microvillus // not recorded///0009897 // external side of plasma membrane // not recorded///0…	0005178 // integrin binding // not recorded///0008131 // primary amine oxidase activity // not recorded///0050839 // cell adhesion molecule binding // not recorded	chr3:116109950-116129686 (-) // 98.49 // qG1
1415997_at	1.66798	0.7381	1.66798	up	374.549	624.739	-0.36905	0.36905	Txnip	56338	0000122 // negative regulation of transcription from RNA polymerase II promoter // inferred from genetic interaction///0006351 // transcription, DNA-templated // inferred from electronic annotation///0006355 // regulation of transcription, DNA-templated // inferred from electronic annotation///0006606 // protein import into nucleus // inferred from mutant phenotype///0006979 // response to oxidat…	0005634 // nucleus // not recorded///0005737 // cytoplasm // inferred from direct assay///0005737 // cytoplasm // not recorded///0005758 // mitochondrial intermembrane space // not recorded///0005829 // cytosol // traceable author statement	0004857 // enzyme inhibitor activity // inferred from direct assay///0005515 // protein binding // inferred from physical interaction///0031625 // ubiquitin protein ligase binding // not recorded	chr3:96557959-96561886 (+) // 95.21 // qF2.1
1416066_at	1.76254	0.817654	1.76254	up	854.757	1506.54	-0.408827	0.408827	Cd9	12527	0006928 // movement of cell or subcellular component // not recorded///0007155 // cell adhesion // not recorded///0007166 // cell surface receptor signaling pathway // not recorded///0007338 // single fertilization // inferred from electronic annotation///0007342 // fusion of sperm to egg plasma membrane // inferred from direct assay///0007342 // fusion of sperm to egg plasma membrane // not reco…	0005615 // extracellular space // not recorded///0005886 // plasma membrane // traceable author statement///0005887 // integral component of plasma membrane // not recorded///0005925 // focal adhesion // not recorded///0009897 // external side of plasma membrane // inferred from direct assay///0009986 // cell surface // not recorded///0016020 // membrane // inferred from electronic annotation///0…	0005178 // integrin binding // not recorded///0005515 // protein binding // inferred from physical interaction	chr6:125460265-125494765 (-) // 92.74 // qF3
1416229_at	1.7685	0.822525	1.7685	up	270.798	478.905	-0.411262	0.411262	Rfk	54391	0006915 // apoptotic process // not recorded///0009231 // riboflavin biosynthetic process // inferred from electronic annotation///0009398 // FMN biosynthetic process // inferred from electronic annotation///0016310 // phosphorylation // inferred from electronic annotation///0033864 // positive regulation of NAD(P)H oxidase activity // inferred from genetic interaction///0033864 // positive regul…	0005737 // cytoplasm // inferred from electronic annotation///0005739 // mitochondrion // inferred from direct assay	0000166 // nucleotide binding // inferred from electronic annotation///0005515 // protein binding // inferred from physical interaction///0005524 // ATP binding // inferred from electronic annotation///0008531 // riboflavin kinase activity // not recorded///0016301 // kinase activity // inferred from electronic annotation///0016740 // transferase activity // inferred from electronic annotation///…	chr19:17393780-17401913 (+) // 91.49 // qB
1416501_at	-1.5298	-0.613348	1.5298	down	58.7248	38.3871	0.306674	-0.306674	Pdpk1	18607	0003323 // type B pancreatic cell development // inferred from mutant phenotype///0006351 // transcription, DNA-templated // inferred from electronic annotation///0006355 // regulation of transcription, DNA-templated // inferred from electronic annotation///0006468 // protein phosphorylation // not recorded///0006469 // negative regulation of protein kinase activity // not recorded///0006972 // h…	0005634 // nucleus // inferred from electronic annotation///0005737 // cytoplasm // inferred from direct assay///0005737 // cytoplasm // not recorded///0005829 // cytosol // not recorded///0005886 // plasma membrane // not recorded///0005925 // focal adhesion // inferred from electronic annotation///0016020 // membrane // inferred from electronic annotation///0016023 // cytoplasmic membrane-bound…	0000166 // nucleotide binding // inferred from electronic annotation///0004672 // protein kinase activity // inferred from electronic annotation///0004674 // protein serine/threonine kinase activity // not recorded///0004676 // 3-phosphoinositide-dependent protein kinase activity // inferred from direct assay///0004676 // 3-phosphoinositide-dependent protein kinase activity // not recorded///0005…	chr17:24078484-24141575 (-) // 99.4 // qA3.3
1416808_at	2.06035	1.04289	2.06035	up	283.841	584.811	-0.521443	0.521443	Nid1	18073	0007155 // cell adhesion // inferred from electronic annotation///0007160 // cell-matrix adhesion // inferred from direct assay///0010811 // positive regulation of cell-substrate adhesion // inferred from direct assay///0030198 // extracellular matrix organization // inferred from direct assay///0032836 // glomerular basement membrane development // inferred from mutant phenotype	0005576 // extracellular region // inferred from electronic annotation///0005578 // proteinaceous extracellular matrix // inferred from direct assay///0005604 // basement membrane // inferred from direct assay///0005604 // basement membrane // inferred from physical interaction///0005604 // basement membrane // not recorded///0005604 // basement membrane // traceable author statement///0005605 //…	0005509 // calcium ion binding // inferred from electronic annotation///0005515 // protein binding // inferred from physical interaction///0005518 // collagen binding // inferred from direct assay///0005518 // collagen binding // not recorded///0043236 // laminin binding // not recorded///0043237 // laminin-1 binding // inferred from direct assay///0043394 // proteoglycan binding // not recorded/…	chr13:13437601-13512275 (+) // 92.63 // qA1
1417061_at	-3.04178	-1.60491	3.04178	down	540.845	177.805	0.802458	-0.802457	Slc40a1	53945	0002260 // lymphocyte homeostasis // inferred from mutant phenotype///0003158 // endothelium development // inferred from mutant phenotype///0006810 // transport // inferred from electronic annotation///0006811 // ion transport // inferred from electronic annotation///0006826 // iron ion transport // inferred from direct assay///0006879 // cellular iron ion homeostasis // not recorded///0034395 /…	0005622 // intracellular // not recorded///0005771 // multivesicular body // inferred from direct assay///0005886 // plasma membrane // inferred from direct assay///0005886 // plasma membrane // not recorded///0008021 // synaptic vesicle // inferred from direct assay///0016020 // membrane // inferred from electronic annotation///0016021 // integral component of membrane // inferred from electroni…	0004872 // receptor activity // inferred from direct assay///0005381 // iron ion transmembrane transporter activity // inferred from direct assay///0005381 // iron ion transmembrane transporter activity // not recorded///0005515 // protein binding // inferred from physical interaction///0015093 // ferrous iron transmembrane transporter activity // inferred from direct assay///0017046 // peptide h…	chr1:45908069-45925891 (-) // 98.51 // qC1.1
1417063_at	-2.06188	-1.04396	2.06188	down	338.502	164.172	0.521981	-0.521981	C1qb	12260	0002376 // immune system process // inferred from electronic annotation///0006958 // complement activation, classical pathway // inferred from electronic annotation///0045087 // innate immune response // inferred from electronic annotation///0048839 // inner ear development // inferred from direct assay	0005576 // extracellular region // inferred from electronic annotation///0005581 // collagen trimer // inferred from electronic annotation///0005602 // complement component C1 complex // not recorded///0070062 // extracellular exosome // not recorded///0072562 // blood microparticle // not recorded	0042803 // protein homodimerization activity // inferred from direct assay	chr4:136880126-136886230 (-) // 97.08 // qD3
1417184_s_at	-4.22286	-2.07822	4.22286	down	3084.73	730.484	1.03911	-1.03911	Hbb-b1///Hbb-b2///Hbb-bs///Hbb-bt	15129///15130///100503605///101488143	0000186 // activation of MAPKK activity // inferred from electronic annotation///0001973 // adenosine receptor signaling pathway // ---///0001973 // adenosine receptor signaling pathway // inferred from electronic annotation///0006810 // transport // inferred from electronic annotation///0007049 // cell cycle // inferred from electronic annotation///0007165 // signal transduction // inferred from…	0005634 // nucleus // inferred from electronic annotation///0005654 // nucleoplasm // inferred from electronic annotation///0005654 // nucleoplasm // ---///0005737 // cytoplasm // inferred from electronic annotation///0005737 // cytoplasm // ---///0005737 // cytoplasm // inferred from sequence or structural similarity///0005813 // centrosome // inferred from electronic annotation///0005813 // cen…	0000166 // nucleotide binding // inferred from electronic annotation///0001664 // G-protein coupled receptor binding // ---///0003924 // GTPase activity // ---///0003924 // GTPase activity // inferred from electronic annotation///0004601 // peroxidase activity // not recorded///0004871 // signal transducer activity // ---///0004871 // signal transducer activity // inferred from electronic annotat…	chr7:103812523-103813921 (-) // 85.49 // qE3
1417378_at	-1.72039	-0.78274	1.72039	down	77.3368	44.953	0.39137	-0.39137	Cadm1	54725	0001889 // liver development // not recorded///0002376 // immune system process // inferred from electronic annotation///0006915 // apoptotic process // inferred from electronic annotation///0007155 // cell adhesion // inferred from direct assay///0007156 // homophilic cell adhesion via plasma membrane adhesion molecules // inferred from direct assay///0007157 // heterophilic cell-cell adhesion v…	0005886 // plasma membrane // inferred from direct assay///0005886 // plasma membrane // not recorded///0005887 // integral component of plasma membrane // ---///0005911 // cell-cell junction // inferred from direct assay///0005913 // cell-cell adherens junction // ---///0008021 // synaptic vesicle // inferred from direct assay///0016020 // membrane // inferred from electronic annotation///001602…	0004872 // receptor activity // ---///0005102 // receptor binding // inferred from physical interaction///0005102 // receptor binding // not recorded///0005515 // protein binding // inferred from physical interaction///0030165 // PDZ domain binding // inferred from physical interaction///0042803 // protein homodimerization activity // inferred from direct assay///0050839 // cell adhesion molecule…	chr9:47530256-47853385 (+) // 92.86 // qA5.3
1417381_at	-2.27861	-1.18816	2.27861	down	244.544	107.321	0.594078	-0.594078	C1qa	12259	0002376 // immune system process // inferred from electronic annotation///0006958 // complement activation, classical pathway // inferred from mutant phenotype///0045087 // innate immune response // inferred from electronic annotation	0005576 // extracellular region // inferred from electronic annotation///0005581 // collagen trimer // inferred from electronic annotation///0070062 // extracellular exosome // not recorded	0005515 // protein binding // inferred from physical interaction	chr4:136895916-136897846 (-) // 89.13 // qD3
1417600_at	-1.9378	-0.954416	1.9378	down	170.047	87.7527	0.477208	-0.477208	Slc15a2	57738	0006810 // transport // inferred from electronic annotation///0006857 // oligopeptide transport // inferred from direct assay///0042891 // antibiotic transport // not recorded///0042938 // dipeptide transport // not recorded	0005887 // integral component of plasma membrane // inferred from direct assay///0016020 // membrane // inferred from direct assay///0016021 // integral component of membrane // inferred from electronic annotation///0070062 // extracellular exosome // not recorded	0005215 // transporter activity // inferred from electronic annotation///0005515 // protein binding // inferred from electronic annotation///0015198 // oligopeptide transporter activity // inferred from electronic annotation///0015334 // high-affinity oligopeptide transporter activity // inferred from direct assay///0042895 // antibiotic transporter activity // not recorded///0042936 // dipeptide…	chr16:36750163-36784962 (-) // 97.61 // qB3
1417625_s_at	1.70697	0.771437	1.70697	up	436.774	745.559	-0.385718	0.385718	Ackr3	12778	0001525 // angiogenesis // inferred from electronic annotation///0001570 // vasculogenesis // inferred from electronic annotation///0002230 // positive regulation of defense response to virus by host // not recorded///0006935 // chemotaxis // inferred from electronic annotation///0007155 // cell adhesion // inferred from electronic annotation///0007165 // signal transduction // inferred from elec…	0005737 // cytoplasm // inferred from electronic annotation///0005768 // endosome // not recorded///0005769 // early endosome // inferred from electronic annotation///0005886 // plasma membrane // not recorded///0005905 // coated pit // not recorded///0009986 // cell surface // not recorded///0016020 // membrane // inferred from electronic annotation///0016021 // integral component of membrane //…	0004871 // signal transducer activity // inferred from electronic annotation///0004930 // G-protein coupled receptor activity // inferred from electronic annotation///0004950 // chemokine receptor activity // inferred from electronic annotation///0005044 // scavenger receptor activity // not recorded///0005515 // protein binding // inferred from electronic annotation///0015026 // coreceptor activ…	chr1:90203999-90216288 (+) // 88.64 // qD
1417714_x_at	-5.9719	-2.57819	5.9719	down	285.331	47.779	1.28909	-1.28909	Hba-a1///Hba-a2	15122///110257	0001701 // in utero embryonic development // inferred from genetic interaction///0006810 // transport // inferred from electronic annotation///0015671 // oxygen transport // inferred from electronic annotation///0035634 // response to stilbenoid // inferred from expression pattern///0048821 // erythrocyte development // inferred from genetic interaction	0005833 // hemoglobin complex // not recorded///0016020 // membrane // not recorded///0022627 // cytosolic small ribosomal subunit // not recorded///0031838 // haptoglobin-hemoglobin complex // not recorded///0043209 // myelin sheath // inferred from direct assay///0070062 // extracellular exosome // not recorded///0072562 // blood microparticle // not recorded	0001540 // beta-amyloid binding // not recorded///0004601 // peroxidase activity // not recorded///0005344 // oxygen transporter activity // inferred from electronic annotation///0005506 // iron ion binding // inferred from electronic annotation///0019825 // oxygen binding // not recorded///0020037 // heme binding // not recorded///0031720 // haptoglobin binding // not recorded///0043177 // organ…	chr11:32283686-32284493 (+) // 91.55 // qA4///chr11:32296503-32297310 (+) // 91.55 // qA4
1418172_at	-1.73349	-0.793678	1.73349	down	86.4697	49.8819	0.396839	-0.396839	Hebp1	15199	0042168 // heme metabolic process // inferred by curator	0005737 // cytoplasm // inferred from direct assay///0005739 // mitochondrion // inferred from direct assay///0005829 // cytosol // inferred from direct assay///0070062 // extracellular exosome // not recorded	0020037 // heme binding // inferred from direct assay	chr6:135137523-135168188 (-) // 92.0 // qG1
1418204_s_at	-1.86253	-0.897266	1.86253	down	69.5854	37.3606	0.448633	-0.448633	Aif1	11629	0001774 // microglial cell activation // non-traceable author statement///0001934 // positive regulation of protein phosphorylation // not recorded///0006911 // phagocytosis, engulfment // inferred from mutant phenotype///0006954 // inflammatory response // inferred from sequence or structural similarity///0006954 // inflammatory response // inferred from electronic annotation///0010629 // negati…	0001726 // ruffle // inferred from direct assay///0001891 // phagocytic cup // inferred from direct assay///0005634 // nucleus // inferred from direct assay///0005634 // nucleus // not recorded///0005737 // cytoplasm // inferred from direct assay///0005737 // cytoplasm // not recorded///0005829 // cytosol // not recorded///0005856 // cytoskeleton // inferred from electronic annotation///0005884 /…	0003779 // actin binding // inferred from electronic annotation///0005509 // calcium ion binding // inferred from direct assay///0005515 // protein binding // inferred from physical interaction///0046872 // metal ion binding // inferred from electronic annotation///0051015 // actin filament binding // not recorded	chr17:35170985-35173278 (-) // 90.7 // qB1
1418243_at	-2.00881	-1.00634	2.00881	down	328.787	163.673	0.503169	-0.503169	Fcna	14133	0001867 // complement activation, lectin pathway // inferred from direct assay///0002376 // immune system process // inferred from electronic annotation///0002752 // cell surface pattern recognition receptor signaling pathway // inferred from sequence or structural similarity///0007186 // G-protein coupled receptor signaling pathway // inferred from sequence or structural similarity///0045087 // …	0005576 // extracellular region // inferred from electronic annotation///0005581 // collagen trimer // inferred from electronic annotation///0005886 // plasma membrane // inferred from electronic annotation///0016020 // membrane // inferred from electronic annotation///0031232 // extrinsic component of external side of plasma membrane // inferred from sequence or structural similarity	0005515 // protein binding // inferred from physical interaction///0008329 // signaling pattern recognition receptor activity // inferred from sequence or structural similarity///0030246 // carbohydrate binding // inferred from electronic annotation///0046872 // metal ion binding // inferred from electronic annotation///0097367 // carbohydrate derivative binding // inferred from direct assay	chr2:25624546-25628010 (-) // 93.29 // qA3
1418340_at	-1.8447	-0.883387	1.8447	down	150.214	81.43	0.441694	-0.441693	Fcer1g	14127	0001798 // positive regulation of type IIa hypersensitivity // inferred from mutant phenotype///0001805 // positive regulation of type III hypersensitivity // inferred from mutant phenotype///0001812 // positive regulation of type I hypersensitivity // inferred from mutant phenotype///0002283 // neutrophil activation involved in immune response // inferred from mutant phenotype///0002292 // T cel…	0005886 // plasma membrane // inferred from direct assay///0005887 // integral component of plasma membrane // inferred from direct assay///0009897 // external side of plasma membrane // inferred from direct assay///0009986 // cell surface // not recorded///0016020 // membrane // inferred from electronic annotation///0016021 // integral component of membrane // inferred from electronic annotation…	0004888 // transmembrane signaling receptor activity // inferred from electronic annotation///0005515 // protein binding // inferred from physical interaction///0019767 // IgE receptor activity // inferred from direct assay///0019767 // IgE receptor activity // inferred from mutant phenotype///0019863 // IgE binding // inferred from direct assay///0019863 // IgE binding // inferred from mutant ph…	chr1:171229576-171234309 (-) // 88.6 // qH3
1418452_at	1.66026	0.731407	1.66026	up	54.1644	89.9268	-0.365704	0.365704	Gng2	14702	0007165 // signal transduction // inferred from electronic annotation///0007186 // G-protein coupled receptor signaling pathway // inferred from direct assay///0007186 // G-protein coupled receptor signaling pathway // not recorded///0008283 // cell proliferation // inferred from direct assay	0005834 // heterotrimeric G-protein complex // not recorded///0005886 // plasma membrane // inferred from electronic annotation///0016020 // membrane // inferred from electronic annotation///0070062 // extracellular exosome // not recorded	0003924 // GTPase activity // not recorded///0004871 // signal transducer activity // inferred from electronic annotation///0031681 // G-protein beta-subunit binding // not recorded	chr14:19873884-19977222 (-) // 91.03 // qA3
1419248_at	-1.64288	-0.716224	1.64288	down	246.409	149.986	0.358112	-0.358112	Rgs2	19735	0006417 // regulation of translation // inferred from electronic annotation///0007049 // cell cycle // inferred from electronic annotation///0007186 // G-protein coupled receptor signaling pathway // traceable author statement///0007283 // spermatogenesis // inferred from expression pattern///0009968 // negative regulation of signal transduction // inferred from electronic annotation///0010519 //…	0005634 // nucleus // not recorded///0005634 // nucleus // traceable author statement///0005730 // nucleolus // inferred from electronic annotation///0005737 // cytoplasm // not recorded///0005829 // cytosol // inferred from mutant phenotype///0005886 // plasma membrane // inferred from mutant phenotype///0009898 // cytoplasmic side of plasma membrane // inferred from direct assay///0009898 // cy…	0005096 // GTPase activator activity // not recorded///0005096 // GTPase activator activity // traceable author statement///0005515 // protein binding // inferred from physical interaction///0048487 // beta-tubulin binding // not recorded	chr1:144000705-144004149 (-) // 99.09 // qF
1419476_at	-1.74	-0.799091	1.74	down	103.937	59.7335	0.399546	-0.399546	Adamdec1	58860	0006508 // proteolysis // inferred from electronic annotation	0005576 // extracellular region // inferred from electronic annotation	0004222 // metalloendopeptidase activity // inferred from electronic annotation///0008233 // peptidase activity // inferred from electronic annotation///0008237 // metallopeptidase activity // inferred from electronic annotation///0008270 // zinc ion binding // inferred from electronic annotation///0016787 // hydrolase activity // inferred from electronic annotation///0046872 // metal ion binding…	chr14:68563376-68582114 (-) // 83.17 // qD1
1419501_at	1.54668	0.629171	1.54668	up	32.4326	50.1628	-0.314586	0.314586	Polk	27015	0006260 // DNA replication // inferred from electronic annotation///0006281 // DNA repair // inferred from mutant phenotype///0006297 // nucleotide-excision repair, DNA gap filling // not recorded///0006974 // cellular response to DNA damage stimulus // inferred from electronic annotation///0071897 // DNA biosynthetic process // inferred from electronic annotation	0005634 // nucleus // inferred from direct assay///0005654 // nucleoplasm // not recorded	0003677 // DNA binding // inferred from electronic annotation///0003684 // damaged DNA binding // inferred from electronic annotation///0003887 // DNA-directed DNA polymerase activity // traceable author statement///0016740 // transferase activity // inferred from electronic annotation///0016779 // nucleotidyltransferase activity // inferred from electronic annotation///0046872 // metal ion bindi…	chr13:96480689-96542510 (-) // 95.48 // qD1
1419586_at	1.70465	0.769474	1.70465	up	51.2505	87.364	-0.384737	0.384737	Rp2	19889	0000902 // cell morphogenesis // inferred from electronic annotation///0006165 // nucleoside diphosphate phosphorylation // inferred from electronic annotation///0006183 // GTP biosynthetic process // inferred from electronic annotation///0006228 // UTP biosynthetic process // inferred from electronic annotation///0006241 // CTP biosynthetic process // inferred from electronic annotation///000681…	0005737 // cytoplasm // not recorded///0005794 // Golgi apparatus // inferred from direct assay///0005814 // centriole // inferred from direct assay///0005886 // plasma membrane // inferred from direct assay///0005886 // plasma membrane // not recorded///0005929 // cilium // inferred from electronic annotation///0016020 // membrane // inferred from electronic annotation///0031410 // cytoplasmic v…	0000166 // nucleotide binding // inferred from electronic annotation///0003779 // actin binding // inferred from electronic annotation///0004550 // nucleoside diphosphate kinase activity // inferred from electronic annotation///0005096 // GTPase activator activity // not recorded///0005515 // protein binding // inferred from electronic annotation///0005524 // ATP binding // inferred from electron…	chrX:20364574-20399335 (+) // 90.89 // qA1.3
1419627_s_at	-2.19026	-1.1311	2.19026	down	120.396	54.9688	0.565549	-0.565549	Clec4n	56620	0002250 // adaptive immune response // inferred from electronic annotation///0002376 // immune system process // inferred from electronic annotation///0043123 // positive regulation of I-kappaB kinase/NF-kappaB signaling // inferred from direct assay///0045087 // innate immune response // inferred from direct assay///0050715 // positive regulation of cytokine secretion // inferred from direct ass…	0005886 // plasma membrane // traceable author statement///0016020 // membrane // inferred from electronic annotation///0016021 // integral component of membrane // inferred from electronic annotation	0005515 // protein binding // inferred from physical interaction///0030246 // carbohydrate binding // inferred from direct assay	chr6:123229873-123247021 (+) // 72.73 // qF2
1419872_at	-2.21729	-1.1488	2.21729	down	1015.49	457.985	0.5744	-0.5744	Csf1r	12978	0001934 // positive regulation of protein phosphorylation // not recorded///0002376 // immune system process // inferred from electronic annotation///0006468 // protein phosphorylation // inferred from electronic annotation///0006954 // inflammatory response // inferred from electronic annotation///0007169 // transmembrane receptor protein tyrosine kinase signaling pathway // inferred from direct…	0005622 // intracellular // inferred from mutant phenotype///0005886 // plasma membrane // inferred from direct assay///0009986 // cell surface // inferred from direct assay///0016020 // membrane // inferred from electronic annotation///0016021 // integral component of membrane // inferred from electronic annotation///1990682 // CSF1-CSF1R complex // inferred from direct assay	0000166 // nucleotide binding // inferred from electronic annotation///0004672 // protein kinase activity // inferred from electronic annotation///0004713 // protein tyrosine kinase activity // inferred from electronic annotation///0004714 // transmembrane receptor protein tyrosine kinase activity // inferred from electronic annotation///0005011 // macrophage colony-stimulating factor receptor ac…	chr18:61130710-61131133 (+) // 96.58 // qE1
1419873_s_at	-2.32201	-1.21537	2.32201	down	328.205	141.345	0.607687	-0.607687	Csf1r	12978	0001934 // positive regulation of protein phosphorylation // not recorded///0002376 // immune system process // inferred from electronic annotation///0006468 // protein phosphorylation // inferred from electronic annotation///0006954 // inflammatory response // inferred from electronic annotation///0007169 // transmembrane receptor protein tyrosine kinase signaling pathway // inferred from direct…	0005622 // intracellular // inferred from mutant phenotype///0005886 // plasma membrane // inferred from direct assay///0009986 // cell surface // inferred from direct assay///0016020 // membrane // inferred from electronic annotation///0016021 // integral component of membrane // inferred from electronic annotation///1990682 // CSF1-CSF1R complex // inferred from direct assay	0000166 // nucleotide binding // inferred from electronic annotation///0004672 // protein kinase activity // inferred from electronic annotation///0004713 // protein tyrosine kinase activity // inferred from electronic annotation///0004714 // transmembrane receptor protein tyrosine kinase activity // inferred from electronic annotation///0005011 // macrophage colony-stimulating factor receptor ac…	chr18:61130710-61131133 (+) // 96.58 // qE1
1419905_s_at	-2.06185	-1.04394	2.06185	down	84.4895	40.9775	0.521969	-0.521969	Hpgd	15446	0006629 // lipid metabolic process // inferred from electronic annotation///0006631 // fatty acid metabolic process // inferred from electronic annotation///0006693 // prostaglandin metabolic process // not recorded///0007179 // transforming growth factor beta receptor signaling pathway // not recorded///0007565 // female pregnancy // not recorded///0007567 // parturition // not recorded///000815…	0005737 // cytoplasm // inferred from electronic annotation///0016323 // basolateral plasma membrane // inferred from direct assay///0070062 // extracellular exosome // not recorded	0003824 // catalytic activity // not recorded///0004957 // prostaglandin E receptor activity // not recorded///0016404 // 15-hydroxyprostaglandin dehydrogenase (NAD+) activity // inferred from direct assay///0016404 // 15-hydroxyprostaglandin dehydrogenase (NAD+) activity // not recorded///0016491 // oxidoreductase activity // inferred from electronic annotation///0051287 // NAD binding // not re…	chr8:56320351-56321043 (+) // 95.64 // qB2
1419932_s_at	1.77753	0.829878	1.77753	up	30.5692	54.3378	-0.414939	0.414939						chr13:13358438-13359061 (+) // 94.38 // qA1
1420361_at	-1.57499	-0.655342	1.57499	down	59.2661	37.6295	0.327671	-0.327671	Slc11a1	18173	0000060 // protein import into nucleus, translocation // inferred from mutant phenotype///0000165 // MAPK cascade // not recorded///0001818 // negative regulation of cytokine production // inferred from mutant phenotype///0001819 // positive regulation of cytokine production // inferred from mutant phenotype///0002309 // T cell proliferation involved in immune response // inferred from mutant phe…	0005764 // lysosome // inferred from direct assay///0005770 // late endosome // inferred from direct assay///0005770 // late endosome // inferred from mutant phenotype///0005886 // plasma membrane // not recorded///0009279 // cell outer membrane // inferred from direct assay///0009986 // cell surface // inferred from direct assay///0010008 // endosome membrane // inferred from direct assay///0016…	0005215 // transporter activity // inferred from electronic annotation///0005384 // manganese ion transmembrane transporter activity // inferred from mutant phenotype///0042803 // protein homodimerization activity // not recorded///0046915 // transition metal ion transmembrane transporter activity // not recorded///0051139 // metal ion:proton antiporter activity // not recorded	chr1:74375202-74386062 (+) // 86.68 // qC3
1420455_at	1.92461	0.944566	1.92461	up	48.3767	93.1062	-0.472283	0.472283	Gcm2	107889	0006351 // transcription, DNA-templated // inferred from electronic annotation///0006355 // regulation of transcription, DNA-templated // inferred from electronic annotation///0006874 // cellular calcium ion homeostasis // not recorded///0006874 // cellular calcium ion homeostasis // inferred from sequence or structural similarity///0007275 // multicellular organismal development // inferred from…	0005634 // nucleus // inferred from direct assay	0003677 // DNA binding // not recorded///0003700 // transcription factor activity, sequence-specific DNA binding // traceable author statement///0005515 // protein binding // inferred from electronic annotation///0043565 // sequence-specific DNA binding // not recorded///0043565 // sequence-specific DNA binding // inferred from sequence or structural similarity///0046872 // metal ion binding // i…	chr13:41101427-41110183 (-) // 76.6 // qA3.3
1420610_at	1.60092	0.678899	1.60092	up	38.7882	62.0967	-0.33945	0.339449	Prkacb	18749	0001843 // neural tube closure // inferred from genetic interaction///0006468 // protein phosphorylation // inferred from direct assay///0006468 // protein phosphorylation // not recorded///0007188 // adenylate cyclase-modulating G-protein coupled receptor signaling pathway // traceable author statement///0016310 // phosphorylation // inferred from electronic annotation///0051447 // negative regu…	0005634 // nucleus // not recorded///0005737 // cytoplasm // not recorded///0005813 // centrosome // not recorded///0005829 // cytosol // not recorded///0005886 // plasma membrane // inferred from electronic annotation///0005952 // cAMP-dependent protein kinase complex // not recorded///0005952 // cAMP-dependent protein kinase complex // traceable author statement///0016020 // membrane // inferre…	0000166 // nucleotide binding // inferred from electronic annotation///0000287 // magnesium ion binding // inferred from direct assay///0000287 // magnesium ion binding // not recorded///0004672 // protein kinase activity // inferred from electronic annotation///0004674 // protein serine/threonine kinase activity // inferred from electronic annotation///0004691 // cAMP-dependent protein kinase ac…	chr3:146729574-146812960 (-) // 94.57 // qH2
1420620_a_at	1.88905	0.917662	1.88905	up	114.483	216.265	-0.458831	0.458831	Rnf13	24017	0016567 // protein ubiquitination // inferred from electronic annotation///0016567 // protein ubiquitination // inferred from direct assay///0051865 // protein autoubiquitination // inferred from direct assay	0005634 // nucleus // inferred from electronic annotation///0005637 // nuclear inner membrane // inferred from electronic annotation///0005737 // cytoplasm // inferred from electronic annotation///0005764 // lysosome // inferred from electronic annotation///0005765 // lysosomal membrane // inferred from direct assay///0005765 // lysosomal membrane // not recorded///0005768 // endosome // inferred…	0004842 // ubiquitin-protein transferase activity // inferred from direct assay///0008270 // zinc ion binding // inferred from electronic annotation///0008766 // UDP-N-acetylmuramoylalanyl-D-glutamyl-2,6-diaminopimelate-D-alanyl-D-alanine ligase activity // inferred from electronic annotation///0016874 // ligase activity // inferred from electronic annotation///0018169 // ribosomal S6-glutamic ac…	chr3:57736070-57833230 (+) // 97.28 // qD
1420697_at	-1.94519	-0.959911	1.94519	down	97.4805	50.1136	0.479955	-0.479956	Slc15a3	65221	0006810 // transport // inferred from electronic annotation///0006857 // oligopeptide transport // inferred from electronic annotation///0015031 // protein transport // inferred from electronic annotation///0015833 // peptide transport // inferred from electronic annotation///0055085 // transmembrane transport // inferred from electronic annotation	0005764 // lysosome // inferred from electronic annotation///0005765 // lysosomal membrane // not recorded///0016020 // membrane // inferred from electronic annotation///0016021 // integral component of membrane // inferred from electronic annotation///0043231 // intracellular membrane-bounded organelle // not recorded	0005215 // transporter activity // inferred from electronic annotation///0015293 // symporter activity // inferred from electronic annotation	chr19:10842543-10857903 (+) // 98.14 // qA
1420818_at	1.55491	0.636833	1.55491	up	168.003	261.23	-0.318417	0.318417	Sla	20491		0005737 // cytoplasm // inferred from electronic annotation///0005768 // endosome // inferred from electronic annotation	0005515 // protein binding // inferred from physical interaction	chr15:66780818-66812722 (-) // 98.79 // qD2
1420828_s_at	1.55514	0.637043	1.55514	up	717.781	1116.25	-0.318522	0.318522	Cdk5rap2///Gm2423///Ywhaq	22630///214444///100039786	0000132 // establishment of mitotic spindle orientation // inferred from mutant phenotype///0000226 // microtubule cytoskeleton organization // not recorded///0001578 // microtubule bundle formation // not recorded///0006605 // protein targeting // inferred from direct assay///0007059 // chromosome segregation // not recorded///0007165 // signal transduction // traceable author statement///000726…	0000242 // pericentriolar material // not recorded///0000922 // spindle pole // not recorded///0005737 // cytoplasm // not recorded///0005794 // Golgi apparatus // not recorded///0005813 // centrosome // inferred from direct assay///0005813 // centrosome // not recorded///0005815 // microtubule organizing center // inferred from electronic annotation///0005829 // cytosol // traceable author state…	0004497 // monooxygenase activity // inferred from electronic annotation///0005515 // protein binding // inferred from physical interaction///0005516 // calmodulin binding // not recorded///0008017 // microtubule binding // not recorded///0008022 // protein C-terminus binding // not recorded///0015631 // tubulin binding // not recorded///0019901 // protein kinase binding // not recorded///0019904…	chr12:21389843-21417534 (-) // 94.21 // qA1.3
1420867_at	1.56434	0.64555	1.56434	up	162.802	254.677	-0.322775	0.322775	Gm21540///Tmed2	56334///100862175	0001701 // in utero embryonic development // inferred from mutant phenotype///0001756 // somitogenesis // inferred from mutant phenotype///0001843 // neural tube closure // inferred from mutant phenotype///0001892 // embryonic placenta development // inferred from mutant phenotype///0001893 // maternal placenta development // inferred from mutant phenotype///0001947 // heart looping // inferred f…	0005622 // intracellular // not recorded///0005623 // cell // not recorded///0005783 // endoplasmic reticulum // not recorded///0005789 // endoplasmic reticulum membrane // inferred from electronic annotation///0005793 // endoplasmic reticulum-Golgi intermediate compartment // not recorded///0005794 // Golgi apparatus // not recorded///0016020 // membrane // inferred from electronic annotation///…	0005515 // protein binding // inferred from electronic annotation	chr5:124540779-124549848 (+) // 90.3 // qF///chr9:33728163-33729494 (+) // 90.07 // qA4
1420899_at	1.77862	0.830758	1.77862	up	91.4862	162.719	-0.415379	0.415379	Rab18	19330	0001654 // eye development // inferred from sequence or structural similarity///0006810 // transport // inferred from electronic annotation///0006886 // intracellular protein transport // not recorded///0007264 // small GTPase mediated signal transduction // inferred from electronic annotation///0007275 // multicellular organismal development // inferred from electronic annotation///0007420 // br…	0005622 // intracellular // not recorded///0005794 // Golgi apparatus // not recorded///0005886 // plasma membrane // inferred from electronic annotation///0009925 // basal plasma membrane // inferred from electronic annotation///0016020 // membrane // inferred from electronic annotation///0016324 // apical plasma membrane // inferred from electronic annotation///0070062 // extracellular exosome …	0000166 // nucleotide binding // inferred from electronic annotation///0003924 // GTPase activity // not recorded///0005515 // protein binding // inferred from electronic annotation///0005525 // GTP binding // inferred from electronic annotation///0019003 // GDP binding // not recorded	chr18:6765144-6790231 (+) // 97.01 // qA1
1420948_s_at	1.59457	0.67317	1.59457	up	46.6061	74.3168	-0.336585	0.336585	Atrx	22589	0006281 // DNA repair // inferred from electronic annotation///0006334 // nucleosome assembly // not recorded///0006336 // DNA replication-independent nucleosome assembly // not recorded///0006338 // chromatin remodeling // not recorded///0006351 // transcription, DNA-templated // inferred from electronic annotation///0006355 // regulation of transcription, DNA-templated // inferred from electron…	0000228 // nuclear chromosome // inferred from direct assay///0000781 // chromosome, telomeric region // inferred from electronic annotation///0000792 // heterochromatin // inferred from direct assay///0005634 // nucleus // inferred from direct assay///0005634 // nucleus // not recorded///0005654 // nucleoplasm // not recorded///0005694 // chromosome // inferred from electronic annotation///00057…	0000166 // nucleotide binding // inferred from electronic annotation///0003677 // DNA binding // inferred from electronic annotation///0003682 // chromatin binding // inferred from direct assay///0004386 // helicase activity // inferred from electronic annotation///0005515 // protein binding // inferred from physical interaction///0005524 // ATP binding // inferred from electronic annotation///00…	chrX:105799474-105929372 (-) // 98.3 // qD
1421009_at	-1.78199	-0.83349	1.78199	down	131.223	73.6384	0.416745	-0.416745	Rsad2	58185	0001503 // ossification // not recorded///0002376 // immune system process // inferred from electronic annotation///0008152 // metabolic process // inferred from electronic annotation///0009615 // response to virus // inferred from mutant phenotype///0009615 // response to virus // not recorded///0030278 // regulation of ossification // not recorded///0034157 // positive regulation of toll-like r…	0005739 // mitochondrion // not recorded///0005741 // mitochondrial outer membrane // not recorded///0005743 // mitochondrial inner membrane // not recorded///0005783 // endoplasmic reticulum // inferred from direct assay///0005783 // endoplasmic reticulum // not recorded///0005789 // endoplasmic reticulum membrane // not recorded///0005811 // lipid particle // inferred from direct assay///001602…	0003824 // catalytic activity // inferred from electronic annotation///0005515 // protein binding // inferred from physical interaction///0043621 // protein self-association // not recorded///0046872 // metal ion binding // inferred from electronic annotation///0051536 // iron-sulfur cluster binding // inferred from electronic annotation///0051539 // 4 iron, 4 sulfur cluster binding // not record…	chr12:26444461-26456431 (-) // 97.23 // qA2
1421034_a_at	-1.83966	-0.879442	1.83966	down	200.498	108.986	0.439721	-0.439721	Il4ra	16190	0002376 // immune system process // inferred from electronic annotation///0002532 // production of molecular mediator involved in inflammatory response // inferred from electronic annotation///0002639 // positive regulation of immunoglobulin production // inferred from mutant phenotype///0016064 // immunoglobulin mediated immune response // inferred from mutant phenotype///0019221 // cytokine-med…	0005576 // extracellular region // inferred from electronic annotation///0005615 // extracellular space // not recorded///0005886 // plasma membrane // inferred from electronic annotation///0016020 // membrane // inferred from electronic annotation///0016021 // integral component of membrane // inferred from electronic annotation///0043235 // receptor complex // not recorded	0004896 // cytokine receptor activity // inferred from electronic annotation///0005515 // protein binding // inferred from physical interaction	chr7:125552238-125577967 (+) // 99.65 // qF3
1421038_a_at	1.63352	0.707985	1.63352	up	124.18	202.851	-0.353992	0.353992	Kcnn4	16534	0002376 // immune system process // inferred from electronic annotation///0006810 // transport // inferred from electronic annotation///0006811 // ion transport // inferred from electronic annotation///0006813 // potassium ion transport // not recorded///0006816 // calcium ion transport // not recorded///0006820 // anion transport // not recorded///0006884 // cell volume homeostasis // inferred f…	0005886 // plasma membrane // not recorded///0005887 // integral component of plasma membrane // inferred by curator///0016020 // membrane // inferred from electronic annotation///0016021 // integral component of membrane // inferred from electronic annotation///0016323 // basolateral plasma membrane // not recorded///0016324 // apical plasma membrane // not recorded///0043025 // neuronal cell bo…	0005267 // potassium channel activity // inferred from genetic interaction///0005515 // protein binding // inferred from electronic annotation///0005516 // calmodulin binding // not recorded///0015269 // calcium-activated potassium channel activity // inferred from direct assay///0015269 // calcium-activated potassium channel activity // not recorded///0016286 // small conductance calcium-activat…	chr7:24370396-24384863 (+) // 99.8 // qA3
1421057_at	1.52763	0.611299	1.52763	up	112.589	171.995	-0.305649	0.305649	Dnase1l3	13421	0006308 // DNA catabolic process // inferred from electronic annotation///0006309 // apoptotic DNA fragmentation // inferred from direct assay///0006915 // apoptotic process // inferred from electronic annotation///0010623 // developmental programmed cell death // inferred from direct assay	0005634 // nucleus // inferred from direct assay///0005634 // nucleus // not recorded	0003677 // DNA binding // not recorded///0004518 // nuclease activity // inferred from electronic annotation///0004519 // endonuclease activity // inferred from direct assay///0004520 // endodeoxyribonuclease activity // not recorded///0004536 // deoxyribonuclease activity // inferred from electronic annotation///0016787 // hydrolase activity // inferred from electronic annotation///0016888 // en…	chr14:7966744-7994186 (-) // 93.27 // qA1
1421139_a_at	1.52831	0.611939	1.52831	up	149.962	229.189	-0.30597	0.30597	Zfp386	56220	0006355 // regulation of transcription, DNA-templated // not recorded///0051038 // negative regulation of transcription during meiosis // not recorded	0005622 // intracellular // inferred from electronic annotation	0003676 // nucleic acid binding // inferred from electronic annotation///0003677 // DNA binding // not recorded///0003682 // chromatin binding // inferred from direct assay///0003700 // transcription factor activity, sequence-specific DNA binding // not recorded///0046872 // metal ion binding // inferred from electronic annotation	chr12:116047741-116059764 (+) // 86.47 // qF2
1421269_at	1.7319	0.792359	1.7319	up	167.558	290.194	-0.39618	0.39618	Ugcg	22234	0006629 // lipid metabolic process // inferred from electronic annotation///0006665 // sphingolipid metabolic process // inferred from electronic annotation///0006679 // glucosylceramide biosynthetic process // not recorded///1903955 // positive regulation of protein targeting to mitochondrion // not recorded	0000139 // Golgi membrane // inferred from electronic annotation///0005794 // Golgi apparatus // inferred from electronic annotation///0016020 // membrane // not recorded///0016021 // integral component of membrane // inferred from electronic annotation	0008120 // ceramide glucosyltransferase activity // not recorded///0016740 // transferase activity // inferred from electronic annotation///0016757 // transferase activity, transferring glycosyl groups // inferred from electronic annotation	chr4:59189458-59221503 (+) // 90.35 // qB3
1421303_at	1.57249	0.653055	1.57249	up	91.9086	144.526	-0.326528	0.326527	Ikzf1	22778	0000122 // negative regulation of transcription from RNA polymerase II promoter // inferred from direct assay///0001779 // natural killer cell differentiation // inferred from mutant phenotype///0006351 // transcription, DNA-templated // inferred from electronic annotation///0006355 // regulation of transcription, DNA-templated // inferred from mutant phenotype///0006357 // regulation of transcri…	0005634 // nucleus // inferred from direct assay///0005634 // nucleus // not recorded///0005654 // nucleoplasm // not recorded///0005667 // transcription factor complex // traceable author statement///0005721 // pericentric heterochromatin // inferred from direct assay///0005737 // cytoplasm // inferred from electronic annotation///0032993 // protein-DNA complex // inferred from direct assay///00…	0000977 // RNA polymerase II regulatory region sequence-specific DNA binding // inferred from direct assay///0000979 // RNA polymerase II core promoter sequence-specific DNA binding // inferred from direct assay///0000980 // RNA polymerase II distal enhancer sequence-specific DNA binding // inferred from direct assay///0001227 // transcriptional repressor activity, RNA polymerase II transcription…	chr11:11700203-11770178 (+) // 98.34 // qA1
1421375_a_at	3.58635	1.84251	3.58635	up	142.557	511.257	-0.921257	0.921257	S100a6	20200	0034220 // ion transmembrane transport // not recorded	0001726 // ruffle // not recorded///0005634 // nucleus // not recorded///0005635 // nuclear envelope // not recorded///0005737 // cytoplasm // not recorded///0005829 // cytosol // not recorded///0005886 // plasma membrane // inferred from electronic annotation///0016020 // membrane // inferred from electronic annotation///0031234 // extrinsic component of cytoplasmic side of plasma membrane // no…	0005509 // calcium ion binding // inferred from direct assay///0005509 // calcium ion binding // not recorded///0005515 // protein binding // inferred from physical interaction///0005523 // tropomyosin binding // not recorded///0008270 // zinc ion binding // inferred from direct assay///0015075 // ion transmembrane transporter activity // not recorded///0042803 // protein homodimerization activit…	chr3:90613183-90614415 (+) // 78.04 // qF1
1421571_a_at	-2.52949	-1.33885	2.52949	down	445.696	176.2	0.669424	-0.669424	Ly6c1///Ly6c2	17067///100041546		0005886 // plasma membrane // inferred from electronic annotation///0009897 // external side of plasma membrane // inferred from direct assay///0016020 // membrane // inferred from electronic annotation///0031225 // anchored component of membrane // inferred from electronic annotation		chr15:75108157-75111807 (-) // 67.14 // qD3
1421653_a_at	-13.6526	-3.7711	13.6526	down	2031.53	148.802	1.88555	-1.88555	Igh-VJ558///Igha	16061///238447	0002385 // mucosal immune response // inferred from direct assay///0002455 // humoral immune response mediated by circulating immunoglobulin // inferred from direct assay///0016064 // immunoglobulin mediated immune response // inferred from direct assay	0042571 // immunoglobulin complex, circulating // inferred from direct assay	0003823 // antigen binding // inferred from direct assay	chr12:113258716-115120197 (-) // 87.91 // qF1
1421845_at	1.88793	0.916809	1.88793	up	72.9876	137.796	-0.458405	0.458404	Golph3	66629	0006810 // transport // inferred from electronic annotation///0007030 // Golgi organization // not recorded///0008283 // cell proliferation // not recorded///0009101 // glycoprotein biosynthetic process // not recorded///0009306 // protein secretion // not recorded///0010467 // gene expression // not recorded///0010821 // regulation of mitochondrion organization // not recorded///0015031 // prote…	0000139 // Golgi membrane // ---///0005654 // nucleoplasm // not recorded///0005739 // mitochondrion // not recorded///0005758 // mitochondrial intermembrane space // inferred from electronic annotation///0005768 // endosome // not recorded///0005794 // Golgi apparatus // inferred from direct assay///0005794 // Golgi apparatus // not recorded///0005802 // trans-Golgi network // not recorded///000…	0005515 // protein binding // inferred from electronic annotation///0008289 // lipid binding // inferred from electronic annotation///0019899 // enzyme binding // not recorded///0070273 // phosphatidylinositol-4-phosphate binding // not recorded	chr15:12321455-12351601 (+) // 92.22 // qA1
1421871_at	1.50619	0.5909	1.50619	up	475.083	715.564	-0.29545	0.29545	Sh3bgrl	56726		0005615 // extracellular space // not recorded///0070062 // extracellular exosome // not recorded	0017124 // SH3 domain binding // inferred from electronic annotation	chrX:109095364-109161936 (+) // 94.67 // qD
1422041_at	-1.81993	-0.863882	1.81993	down	146.256	80.3634	0.431941	-0.431941	Pilrb1	170741	0001773 // myeloid dendritic cell activation // inferred from direct assay///0007169 // transmembrane receptor protein tyrosine kinase signaling pathway // not recorded///0045671 // negative regulation of osteoclast differentiation // inferred from mutant phenotype	0005886 // plasma membrane // inferred from direct assay///0005887 // integral component of plasma membrane // not recorded///0016020 // membrane // inferred from electronic annotation///0016021 // integral component of membrane // inferred from electronic annotation	0005515 // protein binding // inferred from physical interaction///0042288 // MHC class I protein binding // inferred from direct assay	chr5:137852146-137858103 (-) // 99.53 // qG2
1422064_a_at	1.73071	0.791364	1.73071	up	148.841	257.6	-0.395682	0.395682	Zbtb20	56490	0000122 // negative regulation of transcription from RNA polymerase II promoter // inferred from mutant phenotype///0006351 // transcription, DNA-templated // inferred from electronic annotation///0006355 // regulation of transcription, DNA-templated // inferred from electronic annotation///0010629 // negative regulation of gene expression // inferred from mutant phenotype///0032728 // positive r…	0005634 // nucleus // inferred from direct assay///0005634 // nucleus // not recorded///0005654 // nucleoplasm // not recorded	0001078 // transcriptional repressor activity, RNA polymerase II core promoter proximal region sequence-specific binding // inferred from direct assay///0003676 // nucleic acid binding // inferred from electronic annotation///0003677 // DNA binding // inferred from direct assay///0046872 // metal ion binding // inferred from electronic annotation	chr16:43510307-43619069 (+) // 91.04 // qB4
1422111_at	1.62458	0.700067	1.62458	up	80.2092	130.306	-0.350034	0.350034	Ackr2	59289	0006898 // receptor-mediated endocytosis // not recorded///0006935 // chemotaxis // inferred from electronic annotation///0006954 // inflammatory response // inferred from electronic annotation///0007165 // signal transduction // inferred from direct assay///0007186 // G-protein coupled receptor signaling pathway // inferred from electronic annotation///0042119 // neutrophil activation // inferre…	0005768 // endosome // inferred from electronic annotation///0005769 // early endosome // inferred from electronic annotation///0005884 // actin filament // not recorded///0005886 // plasma membrane // not recorded///0016020 // membrane // inferred from electronic annotation///0016021 // integral component of membrane // inferred from electronic annotation///0055037 // recycling endosome // infer…	0004871 // signal transducer activity // inferred from electronic annotation///0004930 // G-protein coupled receptor activity // inferred from electronic annotation///0004950 // chemokine receptor activity // inferred from electronic annotation///0005044 // scavenger receptor activity // not recorded///0005515 // protein binding // inferred from physical interaction///0016493 // C-C chemokine rec…	chr9:121906263-121910642 (+) // 90.81 // qF4
1422112_at	1.61979	0.695805	1.61979	up	157.28	254.76	-0.347902	0.347902	Ackr2	59289	0006898 // receptor-mediated endocytosis // not recorded///0006935 // chemotaxis // inferred from electronic annotation///0006954 // inflammatory response // inferred from electronic annotation///0007165 // signal transduction // inferred from direct assay///0007186 // G-protein coupled receptor signaling pathway // inferred from electronic annotation///0042119 // neutrophil activation // inferre…	0005768 // endosome // inferred from electronic annotation///0005769 // early endosome // inferred from electronic annotation///0005884 // actin filament // not recorded///0005886 // plasma membrane // not recorded///0016020 // membrane // inferred from electronic annotation///0016021 // integral component of membrane // inferred from electronic annotation///0055037 // recycling endosome // infer…	0004871 // signal transducer activity // inferred from electronic annotation///0004930 // G-protein coupled receptor activity // inferred from electronic annotation///0004950 // chemokine receptor activity // inferred from electronic annotation///0005044 // scavenger receptor activity // not recorded///0005515 // protein binding // inferred from physical interaction///0016493 // C-C chemokine rec…	chr9:121906263-121910642 (+) // 90.81 // qF4
1422120_at	-1.57629	-0.656534	1.57629	down	168.001	106.58	0.328267	-0.328267	Eaf2	106389	0006351 // transcription, DNA-templated // inferred from electronic annotation///0006355 // regulation of transcription, DNA-templated // inferred from electronic annotation///0006366 // transcription from RNA polymerase II promoter // not recorded///0030308 // negative regulation of cell growth // inferred from mutant phenotype///0045893 // positive regulation of transcription, DNA-templated // …	0005622 // intracellular // not recorded///0005634 // nucleus // not recorded///0005654 // nucleoplasm // inferred from direct assay///0008023 // transcription elongation factor complex // not recorded///0016607 // nuclear speck // inferred from electronic annotation///0032783 // ELL-EAF complex // inferred from electronic annotation	0000977 // RNA polymerase II regulatory region sequence-specific DNA binding // not recorded///0001228 // transcriptional activator activity, RNA polymerase II transcription regulatory region sequence-specific binding // not recorded///0005515 // protein binding // inferred from physical interaction	chr16:36793743-36828259 (-) // 98.0 // qB3
1422122_at	-1.5095	-0.594074	1.5095	down	983.311	651.413	0.297037	-0.297037	Fcer2a	14128	0002925 // positive regulation of humoral immune response mediated by circulating immunoglobulin // inferred from mutant phenotype///0051000 // positive regulation of nitric-oxide synthase activity // not recorded///0051712 // positive regulation of killing of cells of other organism // not recorded///0051770 // positive regulation of nitric-oxide synthase biosynthetic process // not recorded	0005886 // plasma membrane // inferred from electronic annotation///0009897 // external side of plasma membrane // inferred from direct assay///0016020 // membrane // inferred from electronic annotation///0016021 // integral component of membrane // inferred from electronic annotation///0070062 // extracellular exosome // not recorded	0005515 // protein binding // inferred from electronic annotation///0019863 // IgE binding // inferred from electronic annotation///0030246 // carbohydrate binding // inferred from electronic annotation///0046872 // metal ion binding // inferred from electronic annotation	chr8:3681805-3694174 (-) // 72.11 // qA1.1
1422141_s_at	1.63132	0.706037	1.63132	up	77.7707	126.869	-0.353019	0.353019	Csprs///Gm15433///Gm2666///Gm7609///LOC100041903///LOC100503923///LOC101055758	114564///665378///100040213///100041903///100503433///100503923///101055758		0005634 // nucleus // inferred from electronic annotation///0016020 // membrane // inferred from electronic annotation///0016021 // integral component of membrane // inferred from electronic annotation		chr1:85202137-85214420 (+) // 87.36 // qC5///chr1:85539027-85551208 (+) // 87.88 // qC5///chr1:85027322-85039235 (-) // 87.72 // qC5///chr1:85156177-85314522 (-) // 87.36 // qC5
1422411_s_at	-2.52149	-1.33427	2.52149	down	128.667	51.0283	0.667137	-0.667137	Ear-ps2///Ear1///Ear12///Ear2///Ear3	13586///13587///53876///93743///503845	0006935 // chemotaxis // inferred from direct assay///0008152 // metabolic process // inferred from electronic annotation///0090305 // nucleic acid phosphodiester bond hydrolysis // ---///0090305 // nucleic acid phosphodiester bond hydrolysis // inferred from electronic annotation///0090501 // RNA phosphodiester bond hydrolysis // ---	0005737 // cytoplasm // inferred from direct assay	0003676 // nucleic acid binding // inferred from electronic annotation///0004518 // nuclease activity // inferred from electronic annotation///0004519 // endonuclease activity // not recorded///0004540 // ribonuclease activity // not recorded///0016787 // hydrolase activity // inferred from electronic annotation	chr14:44102886-44103357 (+) // 97.45 // qC1///chr14:44046986-44047457 (+) // 95.75 // qC1///chr14:43922897-43923368 (-) // 95.33 // qC1
1422541_at	-1.80698	-0.85358	1.80698	down	54.2376	30.0156	0.42679	-0.42679	Ptprm	19274	0001937 // negative regulation of endothelial cell proliferation // not recorded///0006470 // protein dephosphorylation // not recorded///0007155 // cell adhesion // inferred from electronic annotation///0007156 // homophilic cell adhesion via plasma membrane adhesion molecules // not recorded///0007165 // signal transduction // not recorded///0010596 // negative regulation of endothelial cell mi…	0005737 // cytoplasm // not recorded///0005911 // cell-cell junction // not recorded///0005913 // cell-cell adherens junction // not recorded///0016020 // membrane // inferred from electronic annotation///0016021 // integral component of membrane // inferred from electronic annotation///0030027 // lamellipodium // not recorded///0048471 // perinuclear region of cytoplasm // not recorded	0004721 // phosphoprotein phosphatase activity // inferred from electronic annotation///0004725 // protein tyrosine phosphatase activity // not recorded///0005001 // transmembrane receptor protein tyrosine phosphatase activity // not recorded///0016787 // hydrolase activity // inferred from electronic annotation///0016791 // phosphatase activity // inferred from electronic annotation///0042802 //…	chr17:66666847-67354387 (-) // 99.33 // qE1.1
1422708_at	-1.58606	-0.665448	1.58606	down	173.183	109.191	0.332724	-0.332724	Pik3cg	30955	0001525 // angiogenesis // inferred from electronic annotation///0001932 // regulation of protein phosphorylation // inferred from mutant phenotype///0002250 // adaptive immune response // not recorded///0002376 // immune system process // inferred from electronic annotation///0002675 // positive regulation of acute inflammatory response // not recorded///0006468 // protein phosphorylation // inf…	0005737 // cytoplasm // not recorded///0005829 // cytosol // not recorded///0005886 // plasma membrane // not recorded///0005942 // phosphatidylinositol 3-kinase complex // not recorded///0005944 // phosphatidylinositol 3-kinase complex, class IB // not recorded///0016020 // membrane // not recorded	0000166 // nucleotide binding // inferred from electronic annotation///0004674 // protein serine/threonine kinase activity // inferred from electronic annotation///0005524 // ATP binding // inferred from electronic annotation///0016301 // kinase activity // inferred from electronic annotation///0016303 // 1-phosphatidylinositol-3-kinase activity // not recorded///0016740 // transferase activity /…	chr12:32173132-32208470 (-) // 88.11 // qA3
1422791_at	1.56046	0.641972	1.56046	up	48.4279	75.5698	-0.320986	0.320986	Pafah1b2	18475	0006629 // lipid metabolic process // inferred from electronic annotation///0006928 // movement of cell or subcellular component // traceable author statement///0007283 // spermatogenesis // inferred from genetic interaction///0007283 // spermatogenesis // inferred from mutant phenotype///0007420 // brain development // not recorded///0016042 // lipid catabolic process // inferred from electronic…	0005730 // nucleolus // not recorded///0005737 // cytoplasm // inferred from direct assay///0005737 // cytoplasm // not recorded///0005829 // cytosol // not recorded///0005886 // plasma membrane // not recorded///0070062 // extracellular exosome // not recorded	0003847 // 1-alkyl-2-acetylglycerophosphocholine esterase activity // inferred from electronic annotation///0005515 // protein binding // inferred from physical interaction///0016787 // hydrolase activity // inferred from electronic annotation///0042803 // protein homodimerization activity // not recorded///0046982 // protein heterodimerization activity // not recorded///0047179 // platelet-activ…	chr9:45965314-45984871 (-) // 86.23 // qA5.2
1422978_at	1.54137	0.62421	1.54137	up	874.672	1348.19	-0.312105	0.312105	Cybb	13058	0006801 // superoxide metabolic process // inferred from mutant phenotype///0006801 // superoxide metabolic process // not recorded///0006810 // transport // inferred from electronic annotation///0006811 // ion transport // inferred from electronic annotation///0006954 // inflammatory response // inferred from mutant phenotype///0034765 // regulation of ion transmembrane transport // inferred fro…	0005622 // intracellular // not recorded///0005737 // cytoplasm // inferred from direct assay///0005739 // mitochondrion // inferred from direct assay///0005783 // endoplasmic reticulum // not recorded///0005791 // rough endoplasmic reticulum // not recorded///0005794 // Golgi apparatus // not recorded///0005886 // plasma membrane // inferred from direct assay///0005886 // plasma membrane // not …	0005244 // voltage-gated ion channel activity // inferred from electronic annotation///0005515 // protein binding // inferred from physical interaction///0008748 // N-ethylmaleimide reductase activity // inferred from electronic annotation///0009055 // electron carrier activity // not recorded///0016175 // superoxide-generating NADPH oxidase activity // inferred from direct assay///0016175 // sup…	chrX:9437952-9469305 (-) // 99.75 // qA1.1
1423108_at	-1.50135	-0.586257	1.50135	down	373.702	248.911	0.293129	-0.293129	Slc25a20	57279	0006810 // transport // inferred from electronic annotation	0005737 // cytoplasm // not recorded///0005739 // mitochondrion // inferred from direct assay///0005739 // mitochondrion // not recorded///0005743 // mitochondrial inner membrane // inferred from direct assay///0016020 // membrane // inferred from electronic annotation///0016021 // integral component of membrane // inferred from electronic annotation		chr9:108662054-108684643 (+) // 96.4 // qF2
1423141_at	-1.63659	-0.710693	1.63659	down	58.3877	35.6764	0.355347	-0.355347	Lipa	16889	0000902 // cell morphogenesis // inferred from mutant phenotype///0001816 // cytokine production // inferred from mutant phenotype///0006629 // lipid metabolic process // inferred from electronic annotation///0006631 // fatty acid metabolic process // not recorded///0006954 // inflammatory response // inferred from mutant phenotype///0008283 // cell proliferation // inferred from mutant phenotype…	0005764 // lysosome // not recorded///0070062 // extracellular exosome // not recorded	0004771 // sterol esterase activity // not recorded///0016298 // lipase activity // not recorded///0016787 // hydrolase activity // inferred from electronic annotation///0016788 // hydrolase activity, acting on ester bonds // inferred from electronic annotation	chr19:34492317-34527438 (-) // 83.06 // qC1
1423214_at	1.65678	0.728382	1.65678	up	103.953	172.227	-0.364191	0.364191	Plxnc1	54712	0007165 // signal transduction // inferred from electronic annotation///0021785 // branchiomotor neuron axon guidance // not recorded///0030334 // regulation of cell migration // not recorded///0048841 // regulation of axon extension involved in axon guidance // not recorded///0071526 // semaphorin-plexin signaling pathway // inferred from electronic annotation///1902287 // semaphorin-plexin sign…	0002116 // semaphorin receptor complex // not recorded///0005887 // integral component of plasma membrane // not recorded///0016020 // membrane // not recorded///0016021 // integral component of membrane // inferred from electronic annotation	0017154 // semaphorin receptor activity // not recorded	chr10:94790861-94944578 (-) // 97.54 // qC2
1423323_at	1.59561	0.674108	1.59561	up	39.206	62.5574	-0.337054	0.337054	Tacstd2	56753	0010633 // negative regulation of epithelial cell migration // inferred from direct assay///0050678 // regulation of epithelial cell proliferation // inferred from expression pattern///0051497 // negative regulation of stress fiber assembly // inferred from direct assay///0060675 // ureteric bud morphogenesis // inferred from expression pattern///0090191 // negative regulation of branching involv…	0005615 // extracellular space // inferred from direct assay///0005634 // nucleus // inferred from direct assay///0005886 // plasma membrane // inferred from direct assay///0009925 // basal plasma membrane // inferred from direct assay///0016020 // membrane // inferred from direct assay///0016021 // integral component of membrane // inferred from electronic annotation///0016328 // lateral plasma …	0005515 // protein binding // inferred from electronic annotation	chr6:67534060-67535887 (-) // 97.63 // qC1
1423586_at	-2.25359	-1.17223	2.25359	down	97.5629	43.2922	0.586113	-0.586113	Axl	26362	0001764 // neuron migration // inferred from genetic interaction///0001764 // neuron migration // inferred from mutant phenotype///0001779 // natural killer cell differentiation // inferred from genetic interaction///0001961 // positive regulation of cytokine-mediated signaling pathway // not recorded///0001974 // blood vessel remodeling // inferred from mutant phenotype///0002376 // immune syste…	0005615 // extracellular space // not recorded///0005622 // intracellular // inferred from mutant phenotype///0005622 // intracellular // inferred from genetic interaction///0005886 // plasma membrane // inferred from electronic annotation///0009986 // cell surface // not recorded///0016020 // membrane // inferred from electronic annotation///0016021 // integral component of membrane // inferred …	0000166 // nucleotide binding // inferred from electronic annotation///0001786 // phosphatidylserine binding // not recorded///0004672 // protein kinase activity // inferred from electronic annotation///0004713 // protein tyrosine kinase activity // not recorded///0004714 // transmembrane receptor protein tyrosine kinase activity // inferred from electronic annotation///0005524 // ATP binding // …	chr7:25757273-25788555 (-) // 98.99 // qA3
1423593_a_at	-1.9346	-0.952032	1.9346	down	188.042	97.1994	0.476016	-0.476016	Csf1r	12978	0001934 // positive regulation of protein phosphorylation // not recorded///0002376 // immune system process // inferred from electronic annotation///0006468 // protein phosphorylation // inferred from electronic annotation///0006954 // inflammatory response // inferred from electronic annotation///0007169 // transmembrane receptor protein tyrosine kinase signaling pathway // inferred from direct…	0005622 // intracellular // inferred from mutant phenotype///0005886 // plasma membrane // inferred from direct assay///0009986 // cell surface // inferred from direct assay///0016020 // membrane // inferred from electronic annotation///0016021 // integral component of membrane // inferred from electronic annotation///1990682 // CSF1-CSF1R complex // inferred from direct assay	0000166 // nucleotide binding // inferred from electronic annotation///0004672 // protein kinase activity // inferred from electronic annotation///0004713 // protein tyrosine kinase activity // inferred from electronic annotation///0004714 // transmembrane receptor protein tyrosine kinase activity // inferred from electronic annotation///0005011 // macrophage colony-stimulating factor receptor ac…	chr18:61105853-61131124 (+) // 96.86 // qE1
1423746_at	-1.66603	-0.736416	1.66603	down	756.933	454.333	0.368208	-0.368208	Txndc5	105245	0006457 // protein folding // not recorded///0008152 // metabolic process // inferred from electronic annotation///0034976 // response to endoplasmic reticulum stress // not recorded///0043277 // apoptotic cell clearance // not recorded///0045454 // cell redox homeostasis // inferred from electronic annotation	0005623 // cell // inferred from electronic annotation///0005783 // endoplasmic reticulum // inferred from electronic annotation///0005788 // endoplasmic reticulum lumen // inferred from direct assay///0070062 // extracellular exosome // not recorded	0003756 // protein disulfide isomerase activity // not recorded///0005515 // protein binding // inferred from electronic annotation///0016853 // isomerase activity // inferred from electronic annotation	chr13:38500265-38528460 (-) // 96.43 // qA3.3
1423754_at	-1.65594	-0.727653	1.65594	down	124.731	75.3234	0.363827	-0.363826	Ifitm3	66141	0002376 // immune system process // inferred from electronic annotation///0006898 // receptor-mediated endocytosis // inferred from mutant phenotype///0008285 // negative regulation of cell proliferation // inferred from direct assay///0009607 // response to biotic stimulus // inferred from electronic annotation///0009615 // response to virus // inferred from direct assay///0009615 // response to…	0005634 // nucleus // inferred from direct assay///0005737 // cytoplasm // inferred from direct assay///0005764 // lysosome // inferred from electronic annotation///0005765 // lysosomal membrane // inferred from electronic annotation///0005768 // endosome // inferred from electronic annotation///0005783 // endoplasmic reticulum // inferred from direct assay///0005886 // plasma membrane // inferre…		chr7:141009588-141010722 (-) // 66.42 // qF5
1423812_s_at	-1.68071	-0.749073	1.68071	down	95.0343	56.544	0.374536	-0.374537	Vopp1	232023	0006351 // transcription, DNA-templated // inferred from electronic annotation///0006355 // regulation of transcription, DNA-templated // inferred from electronic annotation///0007165 // signal transduction // not recorded	0005768 // endosome // not recorded///0016020 // membrane // inferred from electronic annotation///0016021 // integral component of membrane // inferred from electronic annotation///0030659 // cytoplasmic vesicle membrane // not recorded///0031301 // integral component of organelle membrane // not recorded///0031410 // cytoplasmic vesicle // inferred from electronic annotation	0004871 // signal transducer activity // not recorded	chr6:57752261-57825125 (-) // 99.35 // qB3
1424305_at	-29.1606	-4.86595	29.1606	down	3940.67	135.137	2.43297	-2.43297	Jchain	16069	0001895 // retina homeostasis // inferred from electronic annotation///0002250 // adaptive immune response // not recorded///0003094 // glomerular filtration // not recorded///0006959 // humoral immune response // not recorded///0006959 // humoral immune response // inferred from sequence or structural similarity///0019731 // antibacterial humoral response // not recorded///0032461 // positive re…	0005576 // extracellular region // inferred from electronic annotation///0005615 // extracellular space // not recorded///0070062 // extracellular exosome // not recorded///0071748 // monomeric IgA immunoglobulin complex // not recorded///0071750 // dimeric IgA immunoglobulin complex // inferred from mutant phenotype///0071750 // dimeric IgA immunoglobulin complex // not recorded///0071751 // sec…	0003697 // single-stranded DNA binding // not recorded///0003823 // antigen binding // inferred from sequence or structural similarity///0019862 // IgA binding // inferred from direct assay///0019862 // IgA binding // not recorded///0031210 // phosphatidylcholine binding // not recorded///0034987 // immunoglobulin receptor binding // inferred from mutant phenotype///0034987 // immunoglobulin rece…	chr5:88520512-88527891 (-) // 98.51 // qE1
1424608_a_at	1.60831	0.685541	1.60831	up	37.5663	60.4181	-0.342771	0.342771	Bzw2	66912	0001933 // negative regulation of protein phosphorylation // not recorded///0001933 // negative regulation of protein phosphorylation // inferred from electronic annotation///0001933 // negative regulation of protein phosphorylation // ---///0001937 // negative regulation of endothelial cell proliferation // not recorded///0001937 // negative regulation of endothelial cell proliferation // inferr…	0005576 // extracellular region // inferred from electronic annotation///0005615 // extracellular space // not recorded///0005615 // extracellular space // ---///0005615 // extracellular space // inferred from electronic annotation///0005737 // cytoplasm // inferred from electronic annotation///0005777 // peroxisome // inferred from electronic annotation///0005829 // cytosol // not recorded///000…	0003824 // catalytic activity // inferred from electronic annotation///0004854 // xanthine dehydrogenase activity // inferred from direct assay///0004854 // xanthine dehydrogenase activity // not recorded///0004854 // xanthine dehydrogenase activity // inferred from electronic annotation///0004854 // xanthine dehydrogenase activity // ---///0004854 // xanthine dehydrogenase activity // inferred f…	chr10:47325865-47328143 (-) // 6.06 // qB2
1424631_a_at	-18.753	-4.22905	18.753	down	1895.59	101.082	2.11452	-2.11452	Ighg///Ighg2b	16016///380794	0000187 // activation of MAPK activity // inferred from direct assay///0001798 // positive regulation of type IIa hypersensitivity // inferred from direct assay///0001812 // positive regulation of type I hypersensitivity // inferred from direct assay///0002455 // humoral immune response mediated by circulating immunoglobulin // inferred from direct assay///0006898 // receptor-mediated endocytosis…	0005576 // extracellular region // inferred from electronic annotation///0005615 // extracellular space // inferred from direct assay///0005886 // plasma membrane // inferred from electronic annotation///0005886 // plasma membrane // traceable author statement///0009897 // external side of plasma membrane // not recorded///0016020 // membrane // inferred from electronic annotation///0016021 // in…	0003823 // antigen binding // inferred from direct assay///0003823 // antigen binding // not recorded///0004888 // transmembrane signaling receptor activity // inferred from direct assay///0005515 // protein binding // inferred from physical interaction///0034987 // immunoglobulin receptor binding // not recorded///0034987 // immunoglobulin receptor binding // inferred from physical interaction//…	chr12:113306375-114764921 (-) // 83.79 // qF1
1424843_a_at	1.70536	0.770073	1.70536	up	147.495	251.532	-0.385036	0.385036	Gas5	14455				chr1:161035749-161038537 (+) // 94.63 // qH2.1
1425215_at	-1.61258	-0.689373	1.61258	down	521.208	323.213	0.344687	-0.344687	Ffar2	233079	0002232 // leukocyte chemotaxis involved in inflammatory response // inferred from mutant phenotype///0002376 // immune system process // inferred from electronic annotation///0002385 // mucosal immune response // inferred from mutant phenotype///0002673 // regulation of acute inflammatory response // inferred from mutant phenotype///0002720 // positive regulation of cytokine production involved …	0005886 // plasma membrane // not recorded///0016020 // membrane // inferred from electronic annotation///0016021 // integral component of membrane // inferred from electronic annotation///0042995 // cell projection // not recorded	0004871 // signal transducer activity // inferred from electronic annotation///0004930 // G-protein coupled receptor activity // inferred from direct assay///0004930 // G-protein coupled receptor activity // inferred from mutant phenotype///0004930 // G-protein coupled receptor activity // not recorded///0005515 // protein binding // inferred from electronic annotation///0008289 // lipid binding …	chr7:30818350-30823775 (-) // 93.15 // qB1
1425216_at	-1.66152	-0.732502	1.66152	down	825.82	497.028	0.366251	-0.366251	Ffar2	233079	0002232 // leukocyte chemotaxis involved in inflammatory response // inferred from mutant phenotype///0002376 // immune system process // inferred from electronic annotation///0002385 // mucosal immune response // inferred from mutant phenotype///0002673 // regulation of acute inflammatory response // inferred from mutant phenotype///0002720 // positive regulation of cytokine production involved …	0005886 // plasma membrane // not recorded///0016020 // membrane // inferred from electronic annotation///0016021 // integral component of membrane // inferred from electronic annotation///0042995 // cell projection // not recorded	0004871 // signal transducer activity // inferred from electronic annotation///0004930 // G-protein coupled receptor activity // inferred from direct assay///0004930 // G-protein coupled receptor activity // inferred from mutant phenotype///0004930 // G-protein coupled receptor activity // not recorded///0005515 // protein binding // inferred from electronic annotation///0008289 // lipid binding …	chr7:30818350-30823775 (-) // 93.15 // qB1
1425385_a_at	-128.421	-7.00474	128.421	down	5519.79	42.9819	3.50237	-3.50237	Ighg2c	404711	0000187 // activation of MAPK activity // inferred from direct assay///0002455 // humoral immune response mediated by circulating immunoglobulin // inferred from direct assay///0006898 // receptor-mediated endocytosis // not recorded///0006910 // phagocytosis, recognition // not recorded///0006911 // phagocytosis, engulfment // not recorded///0006958 // complement activation, classical pathway //…	0005576 // extracellular region // inferred from electronic annotation///0005615 // extracellular space // inferred from direct assay///0005886 // plasma membrane // inferred from electronic annotation///0005886 // plasma membrane // traceable author statement///0009897 // external side of plasma membrane // not recorded///0016020 // membrane // inferred from electronic annotation///0016021 // in…	0003823 // antigen binding // inferred from direct assay///0004888 // transmembrane signaling receptor activity // inferred from direct assay///0005515 // protein binding // inferred from physical interaction///0034987 // immunoglobulin receptor binding // not recorded///0042802 // identical protein binding // inferred from physical interaction	chr12:113287288-113702650 (-) // 91.55 // qF1
1425469_a_at	1.57843	0.658489	1.57843	up	432.26	682.291	-0.329245	0.329245	LOC105247125	105247125
1425470_at	1.518	0.602175	1.518	up	417.387	633.594	-0.301087	0.301087	LOC105247125	105247125
1425471_x_at	1.53695	0.620066	1.53695	up	618.617	950.78	-0.310033	0.310033	LOC105247125	105247125
1425546_a_at	-1.83808	-0.878203	1.83808	down	148.074	80.5587	0.439102	-0.439102	Trf	22041	0006810 // transport // inferred from electronic annotation///0006811 // ion transport // inferred from electronic annotation///0006826 // iron ion transport // inferred from mutant phenotype///0006879 // cellular iron ion homeostasis // inferred from electronic annotation///0007015 // actin filament organization // inferred from direct assay///0007257 // activation of JUN kinase activity // infe…	0005576 // extracellular region // not recorded///0005604 // basement membrane // not recorded///0005615 // extracellular space // not recorded///0005622 // intracellular // inferred from electronic annotation///0005768 // endosome // inferred from direct assay///0005769 // early endosome // inferred from direct assay///0005769 // early endosome // not recorded///0005770 // late endosome // not r…	0000166 // nucleotide binding // inferred from electronic annotation///0005515 // protein binding // inferred from physical interaction///0005525 // GTP binding // inferred from electronic annotation///0008198 // ferrous iron binding // not recorded///0008199 // ferric iron binding // not recorded///0015091 // ferric iron transmembrane transporter activity // not recorded///0046872 // metal ion b…	chr9:103210493-103228069 (-) // 90.56 // qF1
1425570_at	-1.73438	-0.794423	1.73438	down	293.591	169.277	0.397211	-0.397212	Slamf1	27218	0001779 // natural killer cell differentiation // inferred from mutant phenotype///0001787 // natural killer cell proliferation // inferred from mutant phenotype///0002725 // negative regulation of T cell cytokine production // inferred from direct assay///0031338 // regulation of vesicle fusion // inferred from mutant phenotype///0035744 // T-helper 1 cell cytokine production // inferred from di…	0005886 // plasma membrane // inferred from electronic annotation///0009897 // external side of plasma membrane // inferred from direct assay///0009986 // cell surface // inferred from electronic annotation///0016020 // membrane // inferred from electronic annotation///0016021 // integral component of membrane // inferred from electronic annotation///0045335 // phagocytic vesicle // inferred from…	0004872 // receptor activity // inferred from electronic annotation///0005515 // protein binding // inferred from physical interaction	chr1:171767126-171801360 (+) // 87.94 // qH3
1425738_at	-1.70238	-0.767551	1.70238	down	990.702	581.952	0.383776	-0.383776	Igkv3-12///Igkv3-7	108005///667914	0006898 // receptor-mediated endocytosis // ---///0006910 // phagocytosis, recognition // ---///0006911 // phagocytosis, engulfment // ---///0006958 // complement activation, classical pathway // ---///0030183 // B cell differentiation // inferred from mutant phenotype///0032496 // response to lipopolysaccharide // inferred from direct assay///0038095 // Fc-epsilon receptor signaling pathway // -…	0009897 // external side of plasma membrane // ---///0042571 // immunoglobulin complex, circulating // ---///0072562 // blood microparticle // ---	0003823 // antigen binding // inferred from electronic annotation///0003823 // antigen binding // ---///0034987 // immunoglobulin receptor binding // ---///0046872 // metal ion binding // inferred from electronic annotation	chr6:70607415-70726771 (+) // 87.93 // qC1
1425763_x_at	-12.5015	-3.64403	12.5015	down	1124.61	89.9579	1.82202	-1.82202	Igh-VJ558///Igha	16061///238447	0002385 // mucosal immune response // inferred from direct assay///0002455 // humoral immune response mediated by circulating immunoglobulin // inferred from direct assay///0016064 // immunoglobulin mediated immune response // inferred from direct assay	0042571 // immunoglobulin complex, circulating // inferred from direct assay	0003823 // antigen binding // inferred from direct assay	chr12:113258721-114153704 (-) // 88.51 // qF1
1426092_a_at	1.82682	0.869337	1.82682	up	103.17	188.473	-0.434669	0.434669	Trim34a///Trim34b	94094///434218	0051607 // defense response to virus // inferred from electronic annotation	0005622 // intracellular // inferred from electronic annotation///0005737 // cytoplasm // inferred from electronic annotation	0008270 // zinc ion binding // inferred from electronic annotation///0046872 // metal ion binding // inferred from electronic annotation	chr7:104244563-104340693 (+) // 93.19 // qE3
1426174_s_at	-18.7203	-4.22653	18.7203	down	818.638	43.7301	2.11326	-2.11326	Igh-V7183///Ighg///Ighg2b	16016///16059///380794	0000187 // activation of MAPK activity // inferred from direct assay///0001798 // positive regulation of type IIa hypersensitivity // inferred from direct assay///0001812 // positive regulation of type I hypersensitivity // inferred from direct assay///0002455 // humoral immune response mediated by circulating immunoglobulin // inferred from direct assay///0006898 // receptor-mediated endocytosis…	0005576 // extracellular region // inferred from electronic annotation///0005615 // extracellular space // inferred from direct assay///0005886 // plasma membrane // inferred from electronic annotation///0005886 // plasma membrane // traceable author statement///0009897 // external side of plasma membrane // not recorded///0016020 // membrane // inferred from electronic annotation///0016021 // in…	0003823 // antigen binding // inferred from direct assay///0003823 // antigen binding // not recorded///0004888 // transmembrane signaling receptor activity // inferred from direct assay///0005515 // protein binding // inferred from physical interaction///0034987 // immunoglobulin receptor binding // not recorded///0034987 // immunoglobulin receptor binding // inferred from physical interaction//…	chr12:113307280-114469379 (-) // 74.93 // qF1
1426178_at	-1.51292	-0.597332	1.51292	down	48.1351	31.8161	0.298666	-0.298666	Igk	243469	0006898 // receptor-mediated endocytosis // ---///0006910 // phagocytosis, recognition // ---///0006911 // phagocytosis, engulfment // ---///0006958 // complement activation, classical pathway // ---///0030183 // B cell differentiation // inferred from mutant phenotype///0032496 // response to lipopolysaccharide // inferred from direct assay///0038095 // Fc-epsilon receptor signaling pathway // -…	0009897 // external side of plasma membrane // ---///0042571 // immunoglobulin complex, circulating // ---///0072562 // blood microparticle // ---	0003823 // antigen binding // inferred from electronic annotation///0003823 // antigen binding // ---///0034987 // immunoglobulin receptor binding // ---///0046872 // metal ion binding // inferred from electronic annotation	chr6:70698786-70699064 (+) // 38.79 // qC1
1426184_a_at	1.57564	0.655935	1.57564	up	54.8183	86.3737	-0.327968	0.327967	Pdcd6ip	18571	0000920 // cell separation after cytokinesis // not recorded///0006810 // transport // inferred from electronic annotation///0006915 // apoptotic process // traceable author statement///0007049 // cell cycle // inferred from electronic annotation///0010824 // regulation of centrosome duplication // not recorded///0015031 // protein transport // inferred from electronic annotation///0039702 // vir…	0001772 // immunological synapse // not recorded///0005737 // cytoplasm // not recorded///0005815 // microtubule organizing center // inferred from electronic annotation///0005829 // cytosol // inferred from direct assay///0005856 // cytoskeleton // inferred from electronic annotation///0005925 // focal adhesion // not recorded///0016020 // membrane // not recorded///0042470 // melanosome // infe…	0005515 // protein binding // inferred from physical interaction///0017124 // SH3 domain binding // not recorded///0031871 // proteinase activated receptor binding // not recorded///0042803 // protein homodimerization activity // not recorded///0046983 // protein dimerization activity // inferred from physical interaction///0048306 // calcium-dependent protein binding // not recorded	chr9:113654932-113708107 (-) // 99.7 // qF3
1426754_x_at	-1.60128	-0.67923	1.60128	down	141.311	88.2483	0.339615	-0.339615	Ckap4	216197		0005737 // cytoplasm // inferred from electronic annotation///0005783 // endoplasmic reticulum // inferred from direct assay///0005783 // endoplasmic reticulum // not recorded///0005789 // endoplasmic reticulum membrane // inferred from electronic annotation///0005811 // lipid particle // not recorded///0005856 // cytoskeleton // inferred from electronic annotation///0005886 // plasma membrane //…	0044822 // poly(A) RNA binding // not recorded	chr10:84526305-84533775 (-) // 87.83 // qC1
1426755_at	-1.50491	-0.589678	1.50491	down	90.6607	60.2432	0.294839	-0.294839	Ckap4	216197		0005737 // cytoplasm // inferred from electronic annotation///0005783 // endoplasmic reticulum // inferred from direct assay///0005783 // endoplasmic reticulum // not recorded///0005789 // endoplasmic reticulum membrane // inferred from electronic annotation///0005811 // lipid particle // not recorded///0005856 // cytoskeleton // inferred from electronic annotation///0005886 // plasma membrane //…	0044822 // poly(A) RNA binding // not recorded	chr10:84526305-84533775 (-) // 87.83 // qC1
1426972_at	-1.51749	-0.601692	1.51749	down	70.3172	46.3377	0.300846	-0.300846	Sec24d	69608	0001701 // in utero embryonic development // inferred from mutant phenotype///0006810 // transport // inferred from electronic annotation///0006886 // intracellular protein transport // inferred from electronic annotation///0006888 // ER to Golgi vesicle-mediated transport // inferred from electronic annotation///0015031 // protein transport // inferred from electronic annotation	0030127 // COPII vesicle coat // inferred from electronic annotation	0005515 // protein binding // inferred from electronic annotation///0008270 // zinc ion binding // inferred from electronic annotation	chr3:123343057-123365636 (+) // 96.59 // qG1
1427191_at	1.56046	0.641972	1.56046	up	41.9366	65.4404	-0.320986	0.320986	Npr2	230103	0001503 // ossification // inferred from electronic annotation///0006182 // cGMP biosynthetic process // inferred from direct assay///0006182 // cGMP biosynthetic process // not recorded///0006468 // protein phosphorylation // inferred from electronic annotation///0007168 // receptor guanylyl cyclase signaling pathway // not recorded///0009190 // cyclic nucleotide biosynthetic process // inferred…	0005622 // intracellular // inferred from electronic annotation///0005886 // plasma membrane // not recorded///0005886 // plasma membrane // traceable author statement///0005887 // integral component of plasma membrane // inferred from sequence or structural similarity///0008074 // guanylate cyclase complex, soluble // not recorded///0016020 // membrane // inferred from electronic annotation///00…	0000166 // nucleotide binding // inferred from electronic annotation///0004016 // adenylate cyclase activity // ---///0004383 // guanylate cyclase activity // inferred from direct assay///0004383 // guanylate cyclase activity // not recorded///0004672 // protein kinase activity // inferred from electronic annotation///0005524 // ATP binding // not recorded///0005525 // GTP binding // not recorded…	chr4:43643676-43651410 (+) // 91.74 // qA5
1427243_at	-1.58455	-0.664077	1.58455	down	171.269	108.087	0.332039	-0.332038	Rell1	100532		0005886 // plasma membrane // not recorded///0015630 // microtubule cytoskeleton // not recorded///0016020 // membrane // inferred from electronic annotation///0016021 // integral component of membrane // inferred from electronic annotation		chr5:63909073-63968822 (-) // 93.73 // qC3.1
1427292_at	1.53126	0.614716	1.53126	up	490.018	750.343	-0.307358	0.307358	Iglc1///Iglv1///LOC433053	16142///110785///433053		0005886 // plasma membrane // traceable author statement///0009897 // external side of plasma membrane // inferred from direct assay///0019815 // B cell receptor complex // inferred from direct assay	0003823 // antigen binding // inferred from electronic annotation///0005515 // protein binding // inferred from physical interaction	chr16:19061381-19063527 (-) // 99.7 // qA3
1427351_s_at	-1.73211	-0.792529	1.73211	down	16463.8	9505.08	0.396264	-0.396265	Ighm	16019	0000187 // activation of MAPK activity // inferred from direct assay///0002455 // humoral immune response mediated by circulating immunoglobulin // inferred from direct assay///0006898 // receptor-mediated endocytosis // not recorded///0006910 // phagocytosis, recognition // not recorded///0006911 // phagocytosis, engulfment // not recorded///0006958 // complement activation, classical pathway //…	0005576 // extracellular region // inferred from electronic annotation///0005615 // extracellular space // inferred from direct assay///0005886 // plasma membrane // inferred from electronic annotation///0009897 // external side of plasma membrane // inferred from direct assay///0016020 // membrane // inferred from electronic annotation///0016021 // integral component of membrane // inferred from…	0003823 // antigen binding // inferred from direct assay///0004888 // transmembrane signaling receptor activity // inferred from direct assay///0005515 // protein binding // inferred from physical interaction///0034987 // immunoglobulin receptor binding // inferred from physical interaction///0042802 // identical protein binding // inferred from physical interaction	chr12:113420741-113421060 (-) // 88.31 // qF1
1427359_at	1.69903	0.764713	1.69903	up	62.4382	106.085	-0.382357	0.382357	Kdm7a	338523	0006351 // transcription, DNA-templated // inferred from electronic annotation///0006355 // regulation of transcription, DNA-templated // inferred from electronic annotation///0007399 // nervous system development // inferred from electronic annotation///0016568 // chromatin modification // inferred from electronic annotation///0030901 // midbrain development // inferred from sequence or structur…	0005634 // nucleus // inferred from electronic annotation///0005654 // nucleoplasm // not recorded///0005730 // nucleolus // not recorded	0000907 // sulfonate dioxygenase activity // inferred from electronic annotation///0005506 // iron ion binding // not recorded///0008270 // zinc ion binding // not recorded///0016491 // oxidoreductase activity // inferred from electronic annotation///0016706 // oxidoreductase activity, acting on paired donors, with incorporation or reduction of molecular oxygen, 2-oxoglutarate as one donor, and i…	chr6:39141972-39206789 (-) // 92.15 // qB1
1427503_at	-4.62361	-2.20902	4.62361	down	1752	378.925	1.10451	-1.10451	Ighg3	380795	0000187 // activation of MAPK activity // inferred from direct assay///0002455 // humoral immune response mediated by circulating immunoglobulin // inferred from direct assay///0006898 // receptor-mediated endocytosis // ---///0006910 // phagocytosis, recognition // ---///0006911 // phagocytosis, engulfment // ---///0006958 // complement activation, classical pathway // ---///0016064 // immunoglo…	0005576 // extracellular region // inferred from electronic annotation///0005615 // extracellular space // inferred from direct assay///0005886 // plasma membrane // inferred from electronic annotation///0005886 // plasma membrane // traceable author statement///0009897 // external side of plasma membrane // ---///0009897 // external side of plasma membrane // inferred from direct assay///0016020…	0003823 // antigen binding // ---///0003823 // antigen binding // inferred from electronic annotation///0003823 // antigen binding // inferred from direct assay///0004888 // transmembrane signaling receptor activity // inferred from direct assay///0005515 // protein binding // inferred from physical interaction///0034987 // immunoglobulin receptor binding // inferred from physical interaction///0…	chr12:113359566-113366506 (-) // 96.88 // qF1
1427577_x_at	-1.57072	-0.651427	1.57072	down	107.727	68.5843	0.325713	-0.325714	Igk-V21///Igk-V28///Igk-V8///Igkc///Igkv3-4///Igkv6-14///Igkv6-17///Igkv6-23///Igkv6-25///Igkv8-19///LOC672450	16071///16114///232065///381784///384422///626347///637227///667865///667881///672450///692179	0006898 // receptor-mediated endocytosis // not recorded///0006910 // phagocytosis, recognition // not recorded///0006911 // phagocytosis, engulfment // not recorded///0006958 // complement activation, classical pathway // not recorded///0030183 // B cell differentiation // inferred from mutant phenotype///0032496 // response to lipopolysaccharide // inferred from direct assay///0038095 // Fc-eps…	0005576 // extracellular region // inferred from electronic annotation///0009897 // external side of plasma membrane // not recorded///0042571 // immunoglobulin complex, circulating // not recorded///0072562 // blood microparticle // not recorded	0003823 // antigen binding // not recorded///0034987 // immunoglobulin receptor binding // not recorded///0046872 // metal ion binding // inferred from electronic annotation	chr6:70371872-70726738 (+) // 50.13 // qC1
1427757_at	-1.76463	-0.819362	1.76463	down	155.49	88.115	0.409681	-0.409681	Igk-V21	692179	0006898 // receptor-mediated endocytosis // ---///0006910 // phagocytosis, recognition // ---///0006911 // phagocytosis, engulfment // ---///0006958 // complement activation, classical pathway // ---///0030183 // B cell differentiation // inferred from mutant phenotype///0032496 // response to lipopolysaccharide // inferred from direct assay///0038095 // Fc-epsilon receptor signaling pathway // -…	0009897 // external side of plasma membrane // ---///0042571 // immunoglobulin complex, circulating // ---///0072562 // blood microparticle // ---	0003823 // antigen binding // inferred from electronic annotation///0003823 // antigen binding // ---///0034987 // immunoglobulin receptor binding // ---///0046872 // metal ion binding // inferred from electronic annotation	chr6:70588484-70726757 (+) // 94.74 // qC1
1427797_s_at	1.66819	0.738281	1.66819	up	82.0862	136.935	-0.369141	0.369141	Gm37416///Gm39743///Gm40611///Gm40814///Gm41035///Gm41476///LOC105244034	105244034///105244063///105244086///105245117///105245342///105245604///105246138	0006278 // RNA-dependent DNA replication // inferred from electronic annotation///0008152 // metabolic process // inferred from electronic annotation///0015074 // DNA integration // inferred from electronic annotation///0019058 // viral life cycle // inferred from electronic annotation///0090305 // nucleic acid phosphodiester bond hydrolysis // inferred from electronic annotation///0090502 // RNA…	0005886 // plasma membrane // inferred from electronic annotation///0016020 // membrane // inferred from electronic annotation///0016021 // integral component of membrane // inferred from electronic annotation///0019012 // virion // inferred from electronic annotation///0019028 // viral capsid // inferred from electronic annotation///0019031 // viral envelope // inferred from electronic annotatio…	0003676 // nucleic acid binding // inferred from electronic annotation///0003964 // RNA-directed DNA polymerase activity // inferred from electronic annotation///0004518 // nuclease activity // inferred from electronic annotation///0004519 // endonuclease activity // inferred from electronic annotation///0004523 // RNA-DNA hybrid ribonuclease activity // inferred from electronic annotation///0005…
1427820_at	1.85532	0.891666	1.85532	up	551.13	1022.52	-0.445833	0.445833						chrY:90785641-90816464 (+) // 57.83 // qE
1427865_at	-1.61775	-0.693987	1.61775	down	62.2862	38.5018	0.346993	-0.346993	Hbb-b2	15130	0006810 // transport // inferred from electronic annotation///0015671 // oxygen transport // inferred from electronic annotation///0045639 // positive regulation of myeloid cell differentiation // inferred from mutant phenotype///0045646 // regulation of erythrocyte differentiation // inferred from mutant phenotype///0048821 // erythrocyte development // inferred from genetic interaction	0005833 // hemoglobin complex // inferred from mutant phenotype///0043209 // myelin sheath // inferred from direct assay	0005344 // oxygen transporter activity // inferred from electronic annotation///0005506 // iron ion binding // inferred from electronic annotation///0019825 // oxygen binding // inferred from mutant phenotype///0020037 // heme binding // inferred from electronic annotation///0046872 // metal ion binding // inferred from electronic annotation	chr7:103826533-103826790 (+) // 92.31 // qE3
1427870_x_at	-24.3789	-4.60756	24.3789	down	1775.91	72.8461	2.30378	-2.30378	Ighg1	16017	0000187 // activation of MAPK activity // inferred from direct assay///0001788 // antibody-dependent cellular cytotoxicity // inferred from direct assay///0001798 // positive regulation of type IIa hypersensitivity // inferred from direct assay///0001812 // positive regulation of type I hypersensitivity // inferred from direct assay///0002455 // humoral immune response mediated by circulating imm…	0005576 // extracellular region // inferred from electronic annotation///0005615 // extracellular space // inferred from direct assay///0005886 // plasma membrane // inferred from electronic annotation///0005886 // plasma membrane // traceable author statement///0009897 // external side of plasma membrane // inferred from direct assay///0016020 // membrane // inferred from electronic annotation//…	0003823 // antigen binding // inferred from direct assay///0004888 // transmembrane signaling receptor activity // inferred from direct assay///0005515 // protein binding // inferred from physical interaction///0034987 // immunoglobulin receptor binding // not recorded///0042802 // identical protein binding // inferred from physical interaction	chr12:113328875-113329026 (-) // 98.67 // qF1
1428361_x_at	-4.43536	-2.14905	4.43536	down	5992.87	1351.16	1.07452	-1.07452	Hba-a1///Hba-a2	15122///110257	0001701 // in utero embryonic development // inferred from genetic interaction///0006810 // transport // inferred from electronic annotation///0015671 // oxygen transport // inferred from electronic annotation///0048821 // erythrocyte development // inferred from genetic interaction	0005833 // hemoglobin complex // not recorded///0016020 // membrane // not recorded///0022627 // cytosolic small ribosomal subunit // not recorded///0031838 // haptoglobin-hemoglobin complex // not recorded///0070062 // extracellular exosome // not recorded///0072562 // blood microparticle // not recorded	0001540 // beta-amyloid binding // not recorded///0004601 // peroxidase activity // not recorded///0005344 // oxygen transporter activity // inferred from electronic annotation///0005506 // iron ion binding // inferred from electronic annotation///0019825 // oxygen binding // not recorded///0020037 // heme binding // not recorded///0031720 // haptoglobin binding // not recorded///0043177 // organ…	chr11:32283678-32284486 (+) // 41.35 // qA4
1428572_at	-2.19242	-1.13253	2.19242	down	81.4186	37.1363	0.566264	-0.566263	Basp1	70350	0021762 // substantia nigra development // inferred from electronic annotation///0045892 // negative regulation of transcription, DNA-templated // not recorded///0045892 // negative regulation of transcription, DNA-templated // inferred from sequence or structural similarity///0072112 // glomerular visceral epithelial cell differentiation // inferred from direct assay	0005634 // nucleus // inferred from direct assay///0005634 // nucleus // not recorded///0005737 // cytoplasm // inferred from direct assay///0005737 // cytoplasm // not recorded///0005886 // plasma membrane // not recorded///0008180 // COP9 signalosome // not recorded///0016020 // membrane // inferred from electronic annotation///0016607 // nuclear speck // inferred from direct assay///0030054 //…	0003714 // transcription corepressor activity // not recorded///0003714 // transcription corepressor activity // inferred from sequence or structural similarity///0005515 // protein binding // inferred from physical interaction///0019904 // protein domain specific binding // not recorded///0044212 // transcription regulatory region DNA binding // inferred from direct assay	chr15:25363142-25413725 (-) // 83.29 // qB1
1428626_at	1.56782	0.648756	1.56782	up	106.022	166.223	-0.324378	0.324378	Lysmd2	70082				chr9:75625667-75637772 (+) // 97.51 // qD
1429381_x_at	-10.0791	-3.3333	10.0791	down	1070.52	106.211	1.66665	-1.66665	Igh-VJ558///Igha	16061///238447	0002385 // mucosal immune response // inferred from direct assay///0002455 // humoral immune response mediated by circulating immunoglobulin // inferred from direct assay///0016064 // immunoglobulin mediated immune response // inferred from direct assay	0042571 // immunoglobulin complex, circulating // inferred from direct assay	0003823 // antigen binding // inferred from direct assay	chr12:113258753-113994761 (-) // 73.04 // qF1
1429775_a_at	1.58365	0.663255	1.58365	up	102.31	162.024	-0.331628	0.331627	Gpr137b///Gpr137b-ps	83924///664862		0005764 // lysosome // inferred from electronic annotation///0005765 // lysosomal membrane // inferred from electronic annotation///0016020 // membrane // inferred from electronic annotation///0016021 // integral component of membrane // inferred from electronic annotation		chr13:12616893-12650380 (-) // 99.48 // qA1///chr13:13360455-13393587 (-) // 98.97 // qA1
1429830_a_at	1.64445	0.717601	1.64445	up	44.3248	72.8897	-0.3588	0.3588	Cd59a	12509	0001775 // cell activation // ---///0001971 // negative regulation of activation of membrane attack complex // inferred from mutant phenotype///0007166 // cell surface receptor signaling pathway // not recorded///0016525 // negative regulation of angiogenesis // inferred from mutant phenotype///0030948 // negative regulation of vascular endothelial growth factor receptor signaling pathway // infe…	0005576 // extracellular region // ---///0005886 // plasma membrane // not recorded///0009897 // external side of plasma membrane // inferred from direct assay///0009986 // cell surface // not recorded///0016020 // membrane // inferred from electronic annotation///0031225 // anchored component of membrane // inferred from electronic annotation	0001848 // complement binding // not recorded	chr2:104095833-104114312 (+) // 92.26 // qE2
1430777_a_at	1.75815	0.814055	1.75815	up	39.3848	69.2442	-0.407027	0.407028	Golph3	66629	0006810 // transport // inferred from electronic annotation///0007030 // Golgi organization // not recorded///0008283 // cell proliferation // not recorded///0009101 // glycoprotein biosynthetic process // not recorded///0009306 // protein secretion // not recorded///0010467 // gene expression // not recorded///0010821 // regulation of mitochondrion organization // not recorded///0015031 // prote…	0000139 // Golgi membrane // ---///0005654 // nucleoplasm // not recorded///0005739 // mitochondrion // not recorded///0005758 // mitochondrial intermembrane space // inferred from electronic annotation///0005768 // endosome // not recorded///0005794 // Golgi apparatus // inferred from direct assay///0005794 // Golgi apparatus // not recorded///0005802 // trans-Golgi network // not recorded///000…	0005515 // protein binding // inferred from electronic annotation///0008289 // lipid binding // inferred from electronic annotation///0019899 // enzyme binding // not recorded///0070273 // phosphatidylinositol-4-phosphate binding // not recorded	chr15:12321449-12343430 (+) // 80.17 // qA1
1431105_a_at	1.55543	0.637318	1.55543	up	69.8517	108.65	-0.318659	0.318659	Tmem33	67878	0034613 // cellular protein localization // not recorded///0051292 // nuclear pore complex assembly // not recorded///0071786 // endoplasmic reticulum tubular network organization // not recorded	0005643 // nuclear pore // not recorded///0005783 // endoplasmic reticulum // not recorded///0016020 // membrane // inferred from electronic annotation///0016021 // integral component of membrane // inferred from electronic annotation///0042470 // melanosome // not recorded///0070062 // extracellular exosome // not recorded	0005515 // protein binding // inferred from physical interaction///0017056 // structural constituent of nuclear pore // not recorded	chr5:67260651-67264609 (+) // 97.15 // qC3.1
1431606_a_at	1.56946	0.650268	1.56946	up	79.7843	125.218	-0.325134	0.325134	Angel2	52477	0045930 // negative regulation of mitotic cell cycle // not recorded///0070935 // 3'-UTR-mediated mRNA stabilization // not recorded	0005737 // cytoplasm // not recorded///0015030 // Cajal body // not recorded	0003730 // mRNA 3'-UTR binding // not recorded	chr1:190928852-190938005 (+) // 94.38 // qH6
1431645_a_at	1.55093	0.633133	1.55093	up	903.955	1401.97	-0.316566	0.316566	Gdi2	14569	0007264 // small GTPase mediated signal transduction // inferred from physical interaction///0015031 // protein transport // inferred from electronic annotation///0016192 // vesicle-mediated transport // inferred from electronic annotation///0043547 // positive regulation of GTPase activity // inferred from electronic annotation///0043547 // positive regulation of GTPase activity // inferred from…	0005737 // cytoplasm // inferred from electronic annotation///0005794 // Golgi apparatus // inferred from physical interaction///0005925 // focal adhesion // not recorded///0016020 // membrane // inferred from electronic annotation///0031982 // vesicle // not recorded///0043209 // myelin sheath // inferred from direct assay///0070062 // extracellular exosome // not recorded	0005093 // Rab GDP-dissociation inhibitor activity // not recorded///0005096 // GTPase activator activity // inferred from physical interaction///0005515 // protein binding // inferred from electronic annotation///0016491 // oxidoreductase activity // inferred from electronic annotation///0031267 // small GTPase binding // not recorded///0044822 // poly(A) RNA binding // not recorded	chr13:3538146-3556980 (+) // 82.62 // qA1
1431705_a_at	1.5396	0.622555	1.5396	up	213.676	328.975	-0.311277	0.311277	Mcoln2	68279	0006810 // transport // inferred from electronic annotation///0006811 // ion transport // inferred from electronic annotation	0016020 // membrane // inferred from electronic annotation///0016021 // integral component of membrane // inferred from electronic annotation		chr3:146150244-146195220 (+) // 99.67 // qH2
1431746_a_at	1.57906	0.659068	1.57906	up	103.748	163.824	-0.329534	0.329534	Uba3	22200	0000278 // mitotic cell cycle // inferred from mutant phenotype///0007049 // cell cycle // inferred from electronic annotation///0007113 // endomitotic cell cycle // inferred from mutant phenotype///0045116 // protein neddylation // not recorded///0045892 // negative regulation of transcription, DNA-templated // not recorded///0051726 // regulation of cell cycle // inferred from mutant phenotype	0005634 // nucleus // not recorded///0005737 // cytoplasm // not recorded///0005829 // cytosol // ---	0000166 // nucleotide binding // inferred from electronic annotation///0005515 // protein binding // inferred from physical interaction///0005524 // ATP binding // inferred from electronic annotation///0008641 // small protein activating enzyme activity // inferred from electronic annotation///0008766 // UDP-N-acetylmuramoylalanyl-D-glutamyl-2,6-diaminopimelate-D-alanyl-D-alanine ligase activity …	chr6:97185576-97205570 (-) // 99.22 // qD3
1431760_a_at	1.53706	0.62017	1.53706	up	48.1453	74.0021	-0.310085	0.310085	Sdccag3	68112	0006810 // transport // inferred from electronic annotation///0007049 // cell cycle // inferred from electronic annotation///0015031 // protein transport // inferred from electronic annotation///0032465 // regulation of cytokinesis // not recorded///0051301 // cell division // inferred from electronic annotation///1990126 // retrograde transport, endosome to plasma membrane // not recorded	0005622 // intracellular // not recorded///0005623 // cell // not recorded///0005737 // cytoplasm // inferred from electronic annotation///0005768 // endosome // not recorded///0005769 // early endosome // not recorded///0030496 // midbody // not recorded///0030904 // retromer complex // not recorded///0055037 // recycling endosome // not recorded	0005515 // protein binding // inferred from electronic annotation	chr2:26386672-26389306 (-) // 90.69 // qA3
1432143_a_at	1.58488	0.664373	1.58488	up	101.9	161.499	-0.332187	0.332187	Hbp1	73389	0006351 // transcription, DNA-templated // inferred from electronic annotation///0006355 // regulation of transcription, DNA-templated // inferred from electronic annotation///0016055 // Wnt signaling pathway // inferred from electronic annotation///0043268 // positive regulation of potassium ion transport // not recorded	0005634 // nucleus // inferred from electronic annotation///0005654 // nucleoplasm // not recorded	0003677 // DNA binding // inferred from electronic annotation///0003723 // RNA binding // inferred from electronic annotation///0005515 // protein binding // inferred from physical interaction	chr12:31932832-31949608 (-) // 86.54 // qA3
1433428_x_at	-1.63811	-0.712033	1.63811	down	133.41	81.4415	0.356017	-0.356016	Tgm2	21817	0001974 // blood vessel remodeling // not recorded///0007186 // G-protein coupled receptor signaling pathway // traceable author statement///0007200 // phospholipase C-activating G-protein coupled receptor signaling pathway // not recorded///0018149 // peptide cross-linking // traceable author statement///0018153 // isopeptide cross-linking via N6-(L-isoglutamyl)-L-lysine // not recorded///003247…	0005578 // proteinaceous extracellular matrix // traceable author statement///0005737 // cytoplasm // not recorded///0005739 // mitochondrion // not recorded///0005783 // endoplasmic reticulum // not recorded///0005829 // cytosol // not recorded///0005829 // cytosol // traceable author statement///0005886 // plasma membrane // not recorded///0005925 // focal adhesion // not recorded///0016020 // …	0003810 // protein-glutamine gamma-glutamyltransferase activity // inferred from mutant phenotype///0003810 // protein-glutamine gamma-glutamyltransferase activity // not recorded///0005509 // calcium ion binding // non-traceable author statement///0005515 // protein binding // inferred from electronic annotation///0005525 // GTP binding // not recorded///0005525 // GTP binding // non-traceable a…	chr2:158116401-158116757 (-) // 77.04 // qH1
1434025_at	1.59543	0.673943	1.59543	up	38.7399	61.8067	-0.336971	0.336971						chr14:99313428-99315035 (+) // 87.25 // qE2.2
1434366_x_at	-2.55219	-1.35173	2.55219	down	267.08	104.648	0.675867	-0.675868	C1qb	12260	0002376 // immune system process // inferred from electronic annotation///0006958 // complement activation, classical pathway // inferred from electronic annotation///0045087 // innate immune response // inferred from electronic annotation///0048839 // inner ear development // inferred from direct assay	0005576 // extracellular region // inferred from electronic annotation///0005581 // collagen trimer // inferred from electronic annotation///0005602 // complement component C1 complex // not recorded///0070062 // extracellular exosome // not recorded///0072562 // blood microparticle // not recorded	0042803 // protein homodimerization activity // inferred from direct assay	chr4:136880132-136880524 (-) // 92.01 // qD3
1434866_x_at	-1.85021	-0.88769	1.85021	down	290.589	157.057	0.443845	-0.443845	Cpt1a	12894	0001676 // long-chain fatty acid metabolic process // not recorded///0006006 // glucose metabolic process // not recorded///0006629 // lipid metabolic process // inferred from electronic annotation///0006631 // fatty acid metabolic process // inferred from electronic annotation///0006635 // fatty acid beta-oxidation // inferred from electronic annotation///0006641 // triglyceride metabolic proces…	0005739 // mitochondrion // inferred from direct assay///0005739 // mitochondrion // not recorded///0005741 // mitochondrial outer membrane // not recorded///0005743 // mitochondrial inner membrane // inferred from direct assay///0016020 // membrane // not recorded///0016021 // integral component of membrane // not recorded///0031307 // integral component of mitochondrial outer membrane // not re…	0004095 // carnitine O-palmitoyltransferase activity // not recorded///0005515 // protein binding // inferred from electronic annotation///0016740 // transferase activity // inferred from electronic annotation///0016746 // transferase activity, transferring acyl groups // inferred from electronic annotation///0042802 // identical protein binding // not recorded///1990698 // palmitoleoyltransferas…	chr19:3385437-3385733 (+) // 91.96 // qA
1435939_s_at	1.89676	0.923538	1.89676	up	264.833	502.326	-0.461769	0.461769	Hepacam2	101202	0007049 // cell cycle // inferred from electronic annotation///0007067 // mitotic nuclear division // inferred from electronic annotation///0051297 // centrosome organization // not recorded///0051301 // cell division // inferred from electronic annotation	0000139 // Golgi membrane // inferred from electronic annotation///0005737 // cytoplasm // inferred from electronic annotation///0005794 // Golgi apparatus // not recorded///0005813 // centrosome // not recorded///0005815 // microtubule organizing center // inferred from electronic annotation///0005819 // spindle // not recorded///0005856 // cytoskeleton // inferred from electronic annotation///0…		chr6:3457076-3463315 (-) // 79.87 // qA1
1435945_a_at	1.79242	0.841908	1.79242	up	415.682	745.075	-0.420954	0.420954	Kcnn4	16534	0002376 // immune system process // inferred from electronic annotation///0006810 // transport // inferred from electronic annotation///0006811 // ion transport // inferred from electronic annotation///0006813 // potassium ion transport // not recorded///0006816 // calcium ion transport // not recorded///0006820 // anion transport // not recorded///0006884 // cell volume homeostasis // inferred f…	0005886 // plasma membrane // not recorded///0005887 // integral component of plasma membrane // inferred by curator///0016020 // membrane // inferred from electronic annotation///0016021 // integral component of membrane // inferred from electronic annotation///0016323 // basolateral plasma membrane // not recorded///0016324 // apical plasma membrane // not recorded///0043025 // neuronal cell bo…	0005267 // potassium channel activity // inferred from genetic interaction///0005515 // protein binding // inferred from electronic annotation///0005516 // calmodulin binding // not recorded///0015269 // calcium-activated potassium channel activity // inferred from direct assay///0015269 // calcium-activated potassium channel activity // not recorded///0016286 // small conductance calcium-activat…	chr7:24384935-24385212 (+) // 93.88 // qA3
1436058_at	-1.8446	-0.883305	1.8446	down	353.844	191.827	0.441652	-0.441652	Rsad2	58185	0001503 // ossification // not recorded///0002376 // immune system process // inferred from electronic annotation///0008152 // metabolic process // inferred from electronic annotation///0009615 // response to virus // inferred from mutant phenotype///0009615 // response to virus // not recorded///0030278 // regulation of ossification // not recorded///0034157 // positive regulation of toll-like r…	0005739 // mitochondrion // not recorded///0005741 // mitochondrial outer membrane // not recorded///0005743 // mitochondrial inner membrane // not recorded///0005783 // endoplasmic reticulum // inferred from direct assay///0005783 // endoplasmic reticulum // not recorded///0005789 // endoplasmic reticulum membrane // not recorded///0005811 // lipid particle // inferred from direct assay///001602…	0003824 // catalytic activity // inferred from electronic annotation///0005515 // protein binding // inferred from physical interaction///0043621 // protein self-association // not recorded///0046872 // metal ion binding // inferred from electronic annotation///0051536 // iron-sulfur cluster binding // inferred from electronic annotation///0051539 // 4 iron, 4 sulfur cluster binding // not record…	chr12:26442749-26443907 (-) // 89.8 // qA2
1436519_a_at	1.50273	0.587584	1.50273	up	102.181	153.55	-0.293792	0.293792	Ldah	68832	0008152 // metabolic process // inferred from electronic annotation///0019915 // lipid storage // not recorded///0090077 // foam cell differentiation // traceable author statement	0005783 // endoplasmic reticulum // inferred from electronic annotation///0005811 // lipid particle // not recorded///0005811 // lipid particle // inferred from direct assay	0004620 // phospholipase activity // inferred from electronic annotation///0010296 // prenylcysteine methylesterase activity // inferred from electronic annotation///0016298 // lipase activity // inferred from direct assay///0016787 // hydrolase activity // inferred from electronic annotation///0018731 // 1-oxa-2-oxocycloheptane lactonase activity // inferred from electronic annotation///0018732 …	chr12:8208125-8276223 (+) // 97.48 // qA1.1
1437277_x_at	-1.78741	-0.837874	1.78741	down	137.431	76.8883	0.418937	-0.418937	Tgm2	21817	0001974 // blood vessel remodeling // not recorded///0007186 // G-protein coupled receptor signaling pathway // traceable author statement///0007200 // phospholipase C-activating G-protein coupled receptor signaling pathway // not recorded///0018149 // peptide cross-linking // traceable author statement///0018153 // isopeptide cross-linking via N6-(L-isoglutamyl)-L-lysine // not recorded///003247…	0005578 // proteinaceous extracellular matrix // traceable author statement///0005737 // cytoplasm // not recorded///0005739 // mitochondrion // not recorded///0005783 // endoplasmic reticulum // not recorded///0005829 // cytosol // not recorded///0005829 // cytosol // traceable author statement///0005886 // plasma membrane // not recorded///0005925 // focal adhesion // not recorded///0016020 // …	0003810 // protein-glutamine gamma-glutamyltransferase activity // inferred from mutant phenotype///0003810 // protein-glutamine gamma-glutamyltransferase activity // not recorded///0005509 // calcium ion binding // non-traceable author statement///0005515 // protein binding // inferred from electronic annotation///0005525 // GTP binding // not recorded///0005525 // GTP binding // non-traceable a…	chr2:158116402-158116662 (-) // 78.31 // qH1
1437367_at	-1.62426	-0.699785	1.62426	down	54.5622	33.592	0.349893	-0.349893	Ddx39b	53817	0000245 // spliceosomal complex assembly // not recorded///0000398 // mRNA splicing, via spliceosome // not recorded///0006397 // mRNA processing // inferred from electronic annotation///0006406 // mRNA export from nucleus // not recorded///0006810 // transport // inferred from electronic annotation///0006974 // cellular response to DNA damage stimulus // not recorded///0008380 // RNA splicing //…	0000346 // transcription export complex // not recorded///0005634 // nucleus // not recorded///0005654 // nucleoplasm // not recorded///0005681 // spliceosomal complex // not recorded///0005687 // U4 snRNP // not recorded///0005688 // U6 snRNP // not recorded///0005737 // cytoplasm // not recorded///0016363 // nuclear matrix // not recorded///0043234 // protein complex // not recorded	0000166 // nucleotide binding // inferred from electronic annotation///0003676 // nucleic acid binding // inferred from electronic annotation///0003723 // RNA binding // inferred from electronic annotation///0004004 // ATP-dependent RNA helicase activity // not recorded///0004386 // helicase activity // inferred from electronic annotation///0005524 // ATP binding // inferred from electronic annot…	chr17:35253265-35253686 (+) // 79.75 // qB1
1437513_a_at	1.5537	0.635708	1.5537	up	217.658	338.175	-0.317854	0.317854	Serinc1	56442	0006629 // lipid metabolic process // inferred from electronic annotation///0006658 // phosphatidylserine metabolic process // not recorded///0006665 // sphingolipid metabolic process // not recorded///0008654 // phospholipid biosynthetic process // inferred from electronic annotation///0015825 // L-serine transport // not recorded///0051347 // positive regulation of transferase activity // infer…	0005783 // endoplasmic reticulum // inferred from electronic annotation///0005789 // endoplasmic reticulum membrane // not recorded///0005886 // plasma membrane // inferred from direct assay///0005886 // plasma membrane // not recorded///0016020 // membrane // inferred from electronic annotation///0016021 // integral component of membrane // not recorded///0070062 // extracellular exosome // not …	0005515 // protein binding // inferred from electronic annotation///0015194 // L-serine transmembrane transporter activity // not recorded	chr10:57525223-57526598 (-) // 71.46 // qB4
1437726_x_at	-2.51402	-1.32999	2.51402	down	415.01	165.078	0.664997	-0.664997	C1qb	12260	0002376 // immune system process // inferred from electronic annotation///0006958 // complement activation, classical pathway // inferred from electronic annotation///0045087 // innate immune response // inferred from electronic annotation///0048839 // inner ear development // inferred from direct assay	0005576 // extracellular region // inferred from electronic annotation///0005581 // collagen trimer // inferred from electronic annotation///0005602 // complement component C1 complex // not recorded///0070062 // extracellular exosome // not recorded///0072562 // blood microparticle // not recorded	0042803 // protein homodimerization activity // inferred from direct assay	chr4:136880132-136880329 (-) // 75.88 // qD3
1438156_x_at	-1.90575	-0.930356	1.90575	down	89.3813	46.9009	0.465178	-0.465178	Cpt1a	12894	0001676 // long-chain fatty acid metabolic process // not recorded///0006006 // glucose metabolic process // not recorded///0006629 // lipid metabolic process // inferred from electronic annotation///0006631 // fatty acid metabolic process // inferred from electronic annotation///0006635 // fatty acid beta-oxidation // inferred from electronic annotation///0006641 // triglyceride metabolic proces…	0005739 // mitochondrion // inferred from direct assay///0005739 // mitochondrion // not recorded///0005741 // mitochondrial outer membrane // not recorded///0005743 // mitochondrial inner membrane // inferred from direct assay///0016020 // membrane // not recorded///0016021 // integral component of membrane // not recorded///0031307 // integral component of mitochondrial outer membrane // not re…	0004095 // carnitine O-palmitoyltransferase activity // not recorded///0005515 // protein binding // inferred from electronic annotation///0016740 // transferase activity // inferred from electronic annotation///0016746 // transferase activity, transferring acyl groups // inferred from electronic annotation///0042802 // identical protein binding // not recorded///1990698 // palmitoleoyltransferas…	chr19:3385422-3385734 (+) // 94.82 // qA
1438169_a_at	-2.75841	-1.46384	2.75841	down	123.342	44.7146	0.73192	-0.731919	Frmd4b	232288	0090162 // establishment of epithelial cell polarity // inferred from genetic interaction	0001726 // ruffle // inferred from physical interaction///0005615 // extracellular space // not recorded///0005737 // cytoplasm // inferred from direct assay///0005856 // cytoskeleton // inferred from electronic annotation	0005515 // protein binding // inferred from physical interaction	chr6:97286867-97287166 (-) // 98.33 // qD3
1438370_x_at	1.50319	0.588024	1.50319	up	55.7327	83.7767	-0.294012	0.294012	Cbarp	100503659	1901386 // negative regulation of voltage-gated calcium channel activity // not recorded	0016020 // membrane // inferred from electronic annotation///0016021 // integral component of membrane // inferred from electronic annotation///0030141 // secretory granule // not recorded		chr10:80130556-80130866 (-) // 79.64 // qC1
1438443_at	1.54924	0.631564	1.54924	up	170.903	264.77	-0.315782	0.315782	Zbtb20	56490	0000122 // negative regulation of transcription from RNA polymerase II promoter // inferred from mutant phenotype///0006351 // transcription, DNA-templated // inferred from electronic annotation///0006355 // regulation of transcription, DNA-templated // inferred from electronic annotation///0010629 // negative regulation of gene expression // inferred from mutant phenotype///0032728 // positive r…	0005634 // nucleus // inferred from direct assay///0005634 // nucleus // not recorded///0005654 // nucleoplasm // not recorded	0001078 // transcriptional repressor activity, RNA polymerase II core promoter proximal region sequence-specific binding // inferred from direct assay///0003676 // nucleic acid binding // inferred from electronic annotation///0003677 // DNA binding // inferred from direct assay///0046872 // metal ion binding // inferred from electronic annotation	chr16:43620860-43621941 (+) // 95.68 // qB4
1438714_at	1.62458	0.700067	1.62458	up	64.3604	104.559	-0.350033	0.350034						chr11:80403339-80404284 (-) // 69.6 // qB5
1439036_a_at	-2.20048	-1.13782	2.20048	down	89.3331	40.597	0.568911	-0.568911	Atp1b1	11931	0001666 // response to hypoxia // not recorded///0001824 // blastocyst development // inferred from mutant phenotype///0002230 // positive regulation of defense response to virus by host // not recorded///0006810 // transport // inferred from electronic annotation///0006811 // ion transport // inferred from electronic annotation///0006813 // potassium ion transport // not recorded///0006814 // so…	0005622 // intracellular // inferred from mutant phenotype///0005886 // plasma membrane // inferred from direct assay///0005886 // plasma membrane // not recorded///0005890 // sodium:potassium-exchanging ATPase complex // inferred from mutant phenotype///0005890 // sodium:potassium-exchanging ATPase complex // not recorded///0005901 // caveola // not recorded///0014704 // intercalated disc // inf…	0001671 // ATPase activator activity // not recorded///0005391 // sodium:potassium-exchanging ATPase activity // inferred from mutant phenotype///0005391 // sodium:potassium-exchanging ATPase activity // not recorded///0005515 // protein binding // inferred from physical interaction///0005524 // ATP binding // not recorded///0008022 // protein C-terminus binding // inferred from physical interact…	chr1:164437145-164438279 (-) // 72.32 // qH2.2
1443969_at	-1.5175	-0.601692	1.5175	down	76.5601	50.4516	0.300846	-0.300846	Irs2	384783	0002053 // positive regulation of mesenchymal cell proliferation // inferred from genetic interaction///0002903 // negative regulation of B cell apoptotic process // inferred from mutant phenotype///0007165 // signal transduction // inferred from electronic annotation///0007420 // brain development // inferred from mutant phenotype///0008283 // cell proliferation // inferred from mutant phenotype…	0005737 // cytoplasm // inferred from electronic annotation///0005829 // cytosol // inferred from direct assay///0005886 // plasma membrane // inferred from direct assay	0004871 // signal transducer activity // not recorded///0005158 // insulin receptor binding // not recorded///0005515 // protein binding // inferred from physical interaction///0019901 // protein kinase binding // inferred from direct assay///0019903 // protein phosphatase binding // not recorded///0019904 // protein domain specific binding // not recorded///0043548 // phosphatidylinositol 3-kina…	chr8:10986976-11004939 (-) // 99.8 // qA1.1
1448005_at	-1.76484	-0.819536	1.76484	down	75.585	42.8283	0.409768	-0.409768	Sash1	70097	0000209 // protein polyubiquitination // not recorded///0010595 // positive regulation of endothelial cell migration // not recorded///0031666 // positive regulation of lipopolysaccharide-mediated signaling pathway // not recorded///0043507 // positive regulation of JUN kinase activity // not recorded///0045766 // positive regulation of angiogenesis // not recorded///1900044 // regulation of prot…	0016020 // membrane // inferred from direct assay///0043234 // protein complex // not recorded	0008022 // protein C-terminus binding // not recorded///0019901 // protein kinase binding // not recorded///0031435 // mitogen-activated protein kinase kinase kinase binding // not recorded///0032947 // protein complex scaffold // not recorded	chr10:8722216-8723116 (-) // 93.95 // qA1
1448021_at	-3.61392	-1.85357	3.61392	down	168.243	46.5542	0.926783	-0.926783	Fam46c	74645			0005515 // protein binding // inferred from electronic annotation	chr3:100468056-100468696 (-) // 83.78 // qF2.2
1448162_at	-2.37325	-1.24686	2.37325	down	767.106	323.23	0.623432	-0.623432	Vcam1	22329	0007155 // cell adhesion // inferred from direct assay///0007155 // cell adhesion // not recorded///0007157 // heterophilic cell-cell adhesion via plasma membrane cell adhesion molecules // inferred from mutant phenotype///0007157 // heterophilic cell-cell adhesion via plasma membrane cell adhesion molecules // not recorded///0007159 // leukocyte cell-cell adhesion // inferred from mutant phenoty…	0002102 // podosome // not recorded///0005615 // extracellular space // not recorded///0005769 // early endosome // not recorded///0005783 // endoplasmic reticulum // not recorded///0005794 // Golgi apparatus // not recorded///0005886 // plasma membrane // inferred from electronic annotation///0005902 // microvillus // not recorded///0009897 // external side of plasma membrane // not recorded///0…	0005178 // integrin binding // not recorded///0008131 // primary amine oxidase activity // not recorded///0050839 // cell adhesion molecule binding // not recorded	chr3:116109950-116129686 (-) // 98.49 // qG1
1448183_a_at	1.51775	0.601934	1.51775	up	36.1354	54.8444	-0.300967	0.300967	Hif1a	15251	0000122 // negative regulation of transcription from RNA polymerase II promoter // not recorded///0001525 // angiogenesis // inferred from mutant phenotype///0001568 // blood vessel development // inferred from mutant phenotype///0001666 // response to hypoxia // inferred from direct assay///0001666 // response to hypoxia // inferred from genetic interaction///0001666 // response to hypoxia // in…	0005634 // nucleus // inferred from direct assay///0005634 // nucleus // not recorded///0005667 // transcription factor complex // not recorded///0005730 // nucleolus // not recorded///0005737 // cytoplasm // not recorded///0005829 // cytosol // not recorded///0016607 // nuclear speck // inferred from direct assay///0031514 // motile cilium // inferred from direct assay///0090575 // RNA polymeras…	0000981 // RNA polymerase II transcription factor activity, sequence-specific DNA binding // inferred from direct assay///0000989 // transcription factor activity, transcription factor binding // not recorded///0001076 // transcription factor activity, RNA polymerase II transcription factor binding // inferred from physical interaction///0001077 // transcriptional activator activity, RNA polymera…	chr12:73907945-73947591 (+) // 96.76 // qC3
1448233_at	-1.63618	-0.710329	1.63618	down	89.5239	54.7153	0.355165	-0.355165	Prnp	19122	0001933 // negative regulation of protein phosphorylation // inferred from mutant phenotype///0006139 // nucleobase-containing compound metabolic process // traceable author statement///0006878 // cellular copper ion homeostasis // traceable author statement///0006979 // response to oxidative stress // inferred from direct assay///0007611 // learning or memory // not recorded///0032689 // negativ…	0005737 // cytoplasm // not recorded///0005741 // mitochondrial outer membrane // not recorded///0005783 // endoplasmic reticulum // inferred from direct assay///0005794 // Golgi apparatus // inferred from direct assay///0005886 // plasma membrane // inferred from direct assay///0005886 // plasma membrane // not recorded///0009986 // cell surface // inferred from direct assay///0009986 // cell su…	0005507 // copper ion binding // inferred from direct assay///0005507 // copper ion binding // not recorded///0005515 // protein binding // inferred from physical interaction///0005521 // lamin binding // not recorded///0008017 // microtubule binding // not recorded///0015631 // tubulin binding // not recorded///0042802 // identical protein binding // inferred from physical interaction///0042802 …	chr2:131912192-131938424 (+) // 94.95 // qF2
1448239_at	-2.10508	-1.07387	2.10508	down	211.457	100.451	0.536937	-0.536937	Hmox1	15368	0001525 // angiogenesis // not recorded///0001666 // response to hypoxia // inferred from electronic annotation///0002246 // wound healing involved in inflammatory response // not recorded///0006788 // heme oxidation // not recorded///0006879 // cellular iron ion homeostasis // not recorded///0006915 // apoptotic process // inferred from electronic annotation///0006979 // response to oxidative st…	0005634 // nucleus // inferred from direct assay///0005634 // nucleus // not recorded///0005730 // nucleolus // not recorded///0005783 // endoplasmic reticulum // not recorded///0005789 // endoplasmic reticulum membrane // inferred from electronic annotation///0005829 // cytosol // not recorded///0005901 // caveola // not recorded///0016020 // membrane // inferred from electronic annotation///001…	0004392 // heme oxygenase (decyclizing) activity // not recorded///0004630 // phospholipase D activity // not recorded///0004871 // signal transducer activity // not recorded///0005515 // protein binding // inferred from electronic annotation///0016491 // oxidoreductase activity // not recorded///0019899 // enzyme binding // not recorded///0020037 // heme binding // not recorded///0042803 // prot…	chr8:75093600-75100593 (+) // 97.55 // qC1
1448276_at	-1.70261	-0.767746	1.70261	down	51.7261	30.3805	0.383873	-0.383873	Tspan4	64540	0006461 // protein complex assembly // not recorded///0007166 // cell surface receptor signaling pathway // not recorded	0005886 // plasma membrane // not recorded///0005887 // integral component of plasma membrane // not recorded///0005925 // focal adhesion // not recorded///0016020 // membrane // inferred from electronic annotation///0016021 // integral component of membrane // inferred from electronic annotation///0031982 // vesicle // not recorded	0003823 // antigen binding // not recorded///0005178 // integrin binding // not recorded///0005515 // protein binding // inferred from physical interaction	chr7:141482484-141493431 (+) // 87.95 // qF5
1448309_at	1.74328	0.801808	1.74328	up	67.3525	117.414	-0.400904	0.400904	Ap3m1	55946	0006810 // transport // inferred from electronic annotation///0006886 // intracellular protein transport // inferred from electronic annotation///0008089 // anterograde axon cargo transport // inferred from mutant phenotype///0015031 // protein transport // inferred from electronic annotation///0016192 // vesicle-mediated transport // inferred from electronic annotation///0048490 // anterograde s…	0005623 // cell // inferred from mutant phenotype///0005765 // lysosomal membrane // not recorded///0005794 // Golgi apparatus // inferred from electronic annotation///0016020 // membrane // inferred from electronic annotation///0030131 // clathrin adaptor complex // inferred from electronic annotation///0030659 // cytoplasmic vesicle membrane // inferred from electronic annotation///0031410 // c…	0005515 // protein binding // inferred from electronic annotation///0017137 // Rab GTPase binding // not recorded	chr14:21033383-21052452 (-) // 98.85 // qA3
1448348_at	1.82229	0.865753	1.82229	up	118.878	216.63	-0.432876	0.432877	Caprin1	53872	0017148 // negative regulation of translation // not recorded///0030154 // cell differentiation // inferred from electronic annotation///0050775 // positive regulation of dendrite morphogenesis // inferred from mutant phenotype///0061003 // positive regulation of dendritic spine morphogenesis // inferred from mutant phenotype	0000932 // cytoplasmic mRNA processing body // not recorded///0005737 // cytoplasm // not recorded///0005829 // cytosol // inferred from electronic annotation///0010494 // cytoplasmic stress granule // inferred from direct assay///0010494 // cytoplasmic stress granule // not recorded///0016020 // membrane // not recorded///0030425 // dendrite // inferred from electronic annotation///0042995 // ce…	0003723 // RNA binding // not recorded///0044822 // poly(A) RNA binding // not recorded	chr2:103764351-103797075 (-) // 97.71 // qE2
1448377_at	-4.52288	-2.17724	4.52288	down	651.265	143.993	1.08862	-1.08862	Slpi	20568	0002376 // immune system process // inferred from electronic annotation///0006508 // proteolysis // inferred from electronic annotation///0006955 // immune response // inferred from mutant phenotype///0010466 // negative regulation of peptidase activity // inferred from electronic annotation///0010951 // negative regulation of endopeptidase activity // not recorded///0019731 // antibacterial humo…	0005576 // extracellular region // inferred from electronic annotation///0005615 // extracellular space // inferred from direct assay///0005615 // extracellular space // not recorded///0031012 // extracellular matrix // not recorded///0070062 // extracellular exosome // not recorded	0004866 // endopeptidase inhibitor activity // inferred from electronic annotation///0004867 // serine-type endopeptidase inhibitor activity // not recorded///0005515 // protein binding // inferred from electronic annotation///0008233 // peptidase activity // inferred from electronic annotation///0019899 // enzyme binding // not recorded///0030414 // peptidase inhibitor activity // inferred from …	chr2:164354070-164359414 (-) // 85.06 // qH3
1448455_at	-1.64067	-0.714283	1.64067	down	50.714	30.9106	0.357142	-0.357142	Cln8	26889	0001306 // age-dependent response to oxidative stress // inferred from mutant phenotype///0006644 // phospholipid metabolic process // inferred from mutant phenotype///0006644 // phospholipid metabolic process // not recorded///0006672 // ceramide metabolic process // not recorded///0007006 // mitochondrial membrane organization // inferred from mutant phenotype///0007040 // lysosome organization…	0005739 // mitochondrion // inferred from mutant phenotype///0005783 // endoplasmic reticulum // not recorded///0005789 // endoplasmic reticulum membrane // inferred from electronic annotation///0005793 // endoplasmic reticulum-Golgi intermediate compartment // not recorded///0016020 // membrane // inferred from electronic annotation///0016021 // integral component of membrane // inferred from el…		chr8:14888535-14898025 (+) // 97.96 // qA1.1
1448566_at	-2.35529	-1.23591	2.35529	down	134.531	57.1185	0.617953	-0.617953	Slc40a1	53945	0002260 // lymphocyte homeostasis // inferred from mutant phenotype///0003158 // endothelium development // inferred from mutant phenotype///0006810 // transport // inferred from electronic annotation///0006811 // ion transport // inferred from electronic annotation///0006826 // iron ion transport // inferred from direct assay///0006879 // cellular iron ion homeostasis // not recorded///0034395 /…	0005622 // intracellular // not recorded///0005771 // multivesicular body // inferred from direct assay///0005886 // plasma membrane // inferred from direct assay///0005886 // plasma membrane // not recorded///0008021 // synaptic vesicle // inferred from direct assay///0016020 // membrane // inferred from electronic annotation///0016021 // integral component of membrane // inferred from electroni…	0004872 // receptor activity // inferred from direct assay///0005381 // iron ion transmembrane transporter activity // inferred from direct assay///0005381 // iron ion transmembrane transporter activity // not recorded///0005515 // protein binding // inferred from physical interaction///0015093 // ferrous iron transmembrane transporter activity // inferred from direct assay///0017046 // peptide h…	chr1:45908069-45925891 (-) // 98.51 // qC1.1
1448620_at	-1.9632	-0.973206	1.9632	down	61.7001	31.4284	0.486603	-0.486603	Fcgr3	14131	0001788 // antibody-dependent cellular cytotoxicity // inferred from mutant phenotype///0001798 // positive regulation of type IIa hypersensitivity // inferred from mutant phenotype///0001805 // positive regulation of type III hypersensitivity // inferred from mutant phenotype///0001812 // positive regulation of type I hypersensitivity // inferred from direct assay///0001812 // positive regulatio…	0005886 // plasma membrane // inferred from electronic annotation///0009897 // external side of plasma membrane // inferred from direct assay///0016020 // membrane // inferred from electronic annotation///0016021 // integral component of membrane // inferred from electronic annotation///0070062 // extracellular exosome // not recorded	0019770 // IgG receptor activity // inferred from mutant phenotype///0019770 // IgG receptor activity // not recorded///0019864 // IgG binding // inferred from mutant phenotype	chr1:171051171-171059398 (-) // 80.89 // qH3
1448694_at	-1.51907	-0.603189	1.51907	down	135.989	89.5212	0.301595	-0.301594	Jun	16476	0000122 // negative regulation of transcription from RNA polymerase II promoter // not recorded///0001525 // angiogenesis // inferred from mutant phenotype///0001525 // angiogenesis // not recorded///0001774 // microglial cell activation // inferred from mutant phenotype///0001836 // release of cytochrome c from mitochondria // not recorded///0001889 // liver development // inferred from mutant p…	0000790 // nuclear chromatin // not recorded///0005634 // nucleus // inferred from direct assay///0005634 // nucleus // not recorded///0005654 // nucleoplasm // not recorded///0005667 // transcription factor complex // inferred from direct assay///0005667 // transcription factor complex // inferred from physical interaction///0005719 // nuclear euchromatin // not recorded///0005829 // cytosol // …	0000978 // RNA polymerase II core promoter proximal region sequence-specific DNA binding // not recorded///0000980 // RNA polymerase II distal enhancer sequence-specific DNA binding // not recorded///0000981 // RNA polymerase II transcription factor activity, sequence-specific DNA binding // not recorded///0001077 // transcriptional activator activity, RNA polymerase II core promoter proximal reg…	chr4:95049033-95052208 (-) // 96.04 // qC5
1448752_at	-3.09319	-1.6291	3.09319	down	106.23	34.3432	0.814548	-0.814548	Car2	12349	0001822 // kidney development // inferred from electronic annotation///0002009 // morphogenesis of an epithelium // inferred from mutant phenotype///0006730 // one-carbon metabolic process // inferred from electronic annotation///0006885 // regulation of pH // inferred by curator///0009268 // response to pH // inferred from electronic annotation///0010033 // response to organic substance // infer…	0005615 // extracellular space // not recorded///0005737 // cytoplasm // not recorded///0005829 // cytosol // inferred from direct assay///0005886 // plasma membrane // not recorded///0005902 // microvillus // not recorded///0016020 // membrane // inferred from electronic annotation///0016323 // basolateral plasma membrane // not recorded///0030424 // axon // not recorded///0043209 // myelin shea…	0004064 // arylesterase activity // not recorded///0004089 // carbonate dehydratase activity // inferred from direct assay///0004089 // carbonate dehydratase activity // inferred from mutant phenotype///0004089 // carbonate dehydratase activity // not recorded///0005515 // protein binding // inferred from electronic annotation///0008270 // zinc ion binding // not recorded///0016829 // lyase activ…	chr3:14886324-14900770 (+) // 93.36 // qA1
1448919_at	-1.80422	-0.851378	1.80422	down	56.5527	31.3446	0.425689	-0.425689	Cd302	66205	0006909 // phagocytosis // not recorded	0005737 // cytoplasm // inferred from electronic annotation///0005902 // microvillus // inferred from electronic annotation///0005938 // cell cortex // not recorded///0016020 // membrane // not recorded///0016021 // integral component of membrane // inferred from electronic annotation///0030175 // filopodium // not recorded///0042995 // cell projection // inferred from electronic annotation	0030246 // carbohydrate binding // inferred from electronic annotation	chr2:60251992-60284488 (-) // 81.62 // qC1.1
1449077_at	-2.8127	-1.49196	2.8127	down	103.326	36.7355	0.745977	-0.745978	Ahsp	170812	0006457 // protein folding // inferred from direct assay///0020027 // hemoglobin metabolic process // inferred from electronic annotation///0030097 // hemopoiesis // inferred from electronic annotation///0030218 // erythrocyte differentiation // inferred from mutant phenotype///0050821 // protein stabilization // inferred from direct assay	0005737 // cytoplasm // inferred from direct assay	0030492 // hemoglobin binding // inferred from electronic annotation
1449134_s_at	-1.55789	-0.639597	1.55789	down	107.975	69.3084	0.319799	-0.319798	Spic	20728	0001824 // blastocyst development // inferred from mutant phenotype///0006351 // transcription, DNA-templated // inferred from electronic annotation///0006355 // regulation of transcription, DNA-templated // inferred from electronic annotation///0030154 // cell differentiation // not recorded///0045944 // positive regulation of transcription from RNA polymerase II promoter // inferred from geneti…	0005634 // nucleus // inferred from electronic annotation	0000981 // RNA polymerase II transcription factor activity, sequence-specific DNA binding // not recorded///0003677 // DNA binding // inferred from electronic annotation///0003700 // transcription factor activity, sequence-specific DNA binding // inferred from electronic annotation///0043565 // sequence-specific DNA binding // inferred from electronic annotation	chr10:88675271-88683009 (-) // 95.15 // qC1
1449193_at	-2.8795	-1.52582	2.8795	down	382.033	132.674	0.762908	-0.762908	Cd5l	11801	0006898 // receptor-mediated endocytosis // inferred from electronic annotation///0006915 // apoptotic process // inferred from electronic annotation	0005576 // extracellular region // inferred from electronic annotation///0016020 // membrane // inferred from electronic annotation///0070062 // extracellular exosome // not recorded///0072562 // blood microparticle // not recorded	0005044 // scavenger receptor activity // inferred from electronic annotation	chr3:87357899-87371072 (+) // 90.76 // qF1
1449262_s_at	1.73894	0.798204	1.73894	up	35.4023	61.5624	-0.399102	0.399102	Lin7c	22343	0002011 // morphogenesis of an epithelial sheet // not recorded///0006810 // transport // inferred from electronic annotation///0006887 // exocytosis // not recorded///0007269 // neurotransmitter secretion // inferred from genetic interaction///0008105 // asymmetric protein localization // not recorded///0015031 // protein transport // inferred from electronic annotation///0045199 // maintenance …	0005737 // cytoplasm // not recorded///0005886 // plasma membrane // not recorded///0005911 // cell-cell junction // not recorded///0005923 // bicellular tight junction // inferred from electronic annotation///0014069 // postsynaptic density // inferred from electronic annotation///0016020 // membrane // inferred from electronic annotation///0016323 // basolateral plasma membrane // not recorded/…	0005515 // protein binding // inferred from physical interaction///0008092 // cytoskeletal protein binding // not recorded///0019904 // protein domain specific binding // not recorded///0030165 // PDZ domain binding // not recorded///0097016 // L27 domain binding // not recorded	chr2:109890857-109898519 (+) // 98.24 // qE3
1449361_at	-1.50978	-0.594337	1.50978	down	48.2689	31.9708	0.297168	-0.297168	Tbx21	57765	0006351 // transcription, DNA-templated // inferred from electronic annotation///0006355 // regulation of transcription, DNA-templated // inferred from electronic annotation///0009615 // response to virus // inferred from electronic annotation///0030217 // T cell differentiation // inferred from mutant phenotype///0045893 // positive regulation of transcription, DNA-templated // inferred from mut…	0005634 // nucleus // inferred from direct assay///0043025 // neuronal cell body // inferred from direct assay	0003677 // DNA binding // inferred from electronic annotation///0003700 // transcription factor activity, sequence-specific DNA binding // inferred from electronic annotation///0005515 // protein binding // inferred from physical interaction///0044212 // transcription regulatory region DNA binding // not recorded	chr11:97098006-97115328 (-) // 99.92 // qD
1449401_at	-2.13459	-1.09396	2.13459	down	134.848	63.1729	0.546979	-0.546979	C1qc	12262	0002376 // immune system process // inferred from electronic annotation///0006958 // complement activation, classical pathway // inferred from electronic annotation///0030853 // negative regulation of granulocyte differentiation // not recorded///0045087 // innate immune response // inferred from electronic annotation///0045650 // negative regulation of macrophage differentiation // not recorded	0005576 // extracellular region // inferred from electronic annotation///0005581 // collagen trimer // inferred from electronic annotation///0005615 // extracellular space // not recorded///0070062 // extracellular exosome // not recorded///0072562 // blood microparticle // not recorded		chr4:136889805-136892908 (-) // 94.9 // qD3
1449574_a_at	1.51694	0.601162	1.51694	up	1798.43	2728.11	-0.300581	0.300581	Cdc42	12540	0001934 // positive regulation of protein phosphorylation // inferred from mutant phenotype///0002040 // sprouting angiogenesis // not recorded///0003161 // cardiac conduction system development // inferred from genetic interaction///0003334 // keratinocyte development // inferred from mutant phenotype///0006897 // endocytosis // inferred from mutant phenotype///0007015 // actin filament organiza…	0000139 // Golgi membrane // not recorded///0000322 // storage vacuole // inferred from direct assay///0005622 // intracellular // inferred from electronic annotation///0005737 // cytoplasm // inferred from direct assay///0005815 // microtubule organizing center // inferred from electronic annotation///0005829 // cytosol // inferred from direct assay///0005856 // cytoskeleton // inferred from ele…	0000166 // nucleotide binding // inferred from electronic annotation///0003924 // GTPase activity // inferred from direct assay///0003924 // GTPase activity // inferred from genetic interaction///0003924 // GTPase activity // not recorded///0003924 // GTPase activity // traceable author statement///0005515 // protein binding // inferred from physical interaction///0005525 // GTP binding // inferr…	chr4:137319699-137357747 (-) // 86.79 // qD3
1449581_at	-1.64336	-0.716649	1.64336	down	116.317	70.7801	0.358325	-0.358325	Emid1	140703		0005576 // extracellular region // inferred from electronic annotation///0005578 // proteinaceous extracellular matrix // inferred from direct assay///0005581 // collagen trimer // inferred from electronic annotation///0005783 // endoplasmic reticulum // inferred from direct assay///0005794 // Golgi apparatus // inferred from direct assay	0005515 // protein binding // inferred from physical interaction	chr11:5106264-5152257 (-) // 91.63 // qA1
1449846_at	-2.44792	-1.29156	2.44792	down	208.109	85.0143	0.645779	-0.64578	Ear12///Ear2///Ear3	13587///53876///503845	0006935 // chemotaxis // inferred from direct assay///0008152 // metabolic process // inferred from electronic annotation///0090305 // nucleic acid phosphodiester bond hydrolysis // ---///0090305 // nucleic acid phosphodiester bond hydrolysis // inferred from electronic annotation///0090501 // RNA phosphodiester bond hydrolysis // ---		0003676 // nucleic acid binding // inferred from electronic annotation///0004518 // nuclease activity // inferred from electronic annotation///0004519 // endonuclease activity // not recorded///0004540 // ribonuclease activity // not recorded///0016787 // hydrolase activity // inferred from electronic annotation	chr14:44102646-44103537 (+) // 99.45 // qC1///chr14:43874687-43923595 (-) // 94.95 // qC1
1450006_at	1.55327	0.635308	1.55327	up	232.47	361.088	-0.317654	0.317654	Ncoa4	27057		0005739 // mitochondrion // inferred from direct assay		chr14:32159911-32179370 (+) // 98.76 // qB
1450027_at	-1.96403	-0.973815	1.96403	down	131.123	66.7623	0.486907	-0.486907	Sdc3	20970	0007155 // cell adhesion // not recorded///0016477 // cell migration // not recorded///0030334 // regulation of cell migration // not recorded	0005796 // Golgi lumen // traceable author statement///0005886 // plasma membrane // traceable author statement///0009986 // cell surface // not recorded///0016020 // membrane // not recorded///0016021 // integral component of membrane // inferred from electronic annotation///0030424 // axon // not recorded///0043005 // neuron projection // not recorded///0043234 // protein complex // not recorded	0005515 // protein binding // inferred from electronic annotation	chr4:130792557-130826317 (+) // 95.93 // qD2.2
1450104_at	1.55702	0.638792	1.55702	up	78.0885	121.586	-0.319396	0.319396	Adam10	11487	0001701 // in utero embryonic development // inferred from mutant phenotype///0006468 // protein phosphorylation // inferred from direct assay///0006508 // proteolysis // inferred from electronic annotation///0006509 // membrane protein ectodomain proteolysis // not recorded///0006913 // nucleocytoplasmic transport // non-traceable author statement///0007162 // negative regulation of cell adhesio…	0005576 // extracellular region // inferred from electronic annotation///0005634 // nucleus // inferred from direct assay///0005737 // cytoplasm // inferred from direct assay///0005794 // Golgi apparatus // not recorded///0005798 // Golgi-associated vesicle // not recorded///0005802 // trans-Golgi network // not recorded///0005886 // plasma membrane // traceable author statement///0005925 // foca…	0004175 // endopeptidase activity // inferred from direct assay///0004222 // metalloendopeptidase activity // not recorded///0005515 // protein binding // inferred from physical interaction///0008233 // peptidase activity // inferred from electronic annotation///0008237 // metallopeptidase activity // inferred from direct assay///0008237 // metallopeptidase activity // inferred from mutant phenot…	chr9:70679178-70779305 (+) // 99.57 // qD
1450136_at	1.89472	0.921986	1.89472	up	603.693	1143.83	-0.460993	0.460993	Cd38	12494	0001666 // response to hypoxia // not recorded///0007204 // positive regulation of cytosolic calcium ion concentration // not recorded///0007565 // female pregnancy // inferred from electronic annotation///0008152 // metabolic process // not recorded///0009725 // response to hormone // not recorded///0030307 // positive regulation of cell growth // not recorded///0030890 // positive regulation of…	0005634 // nucleus // not recorded///0005829 // cytosol // not recorded///0005886 // plasma membrane // not recorded///0009986 // cell surface // inferred from direct assay///0016020 // membrane // inferred from direct assay///0016021 // integral component of membrane // inferred from electronic annotation///0043231 // intracellular membrane-bounded organelle // not recorded///0070062 // extracel…	0003953 // NAD+ nucleosidase activity // not recorded///0016740 // transferase activity // inferred from electronic annotation///0016787 // hydrolase activity // inferred from electronic annotation///0016798 // hydrolase activity, acting on glycosyl bonds // inferred from mutant phenotype///0016849 // phosphorus-oxygen lyase activity // inferred from mutant phenotype///0050135 // NAD(P)+ nucleosi…	chr5:43868820-43911193 (+) // 91.73 // qB3
1450138_a_at	-1.77456	-0.827459	1.77456	down	185.518	104.543	0.41373	-0.41373	Serpinb6a	20719	0007605 // sensory perception of sound // not recorded///0008406 // gonad development // non-traceable author statement///0010466 // negative regulation of peptidase activity // inferred from electronic annotation///0010951 // negative regulation of endopeptidase activity // not recorded///0010951 // negative regulation of endopeptidase activity // non-traceable author statement///0071470 // cell…	0005615 // extracellular space // not recorded///0005622 // intracellular // inferred from direct assay///0005737 // cytoplasm // inferred from direct assay///0005737 // cytoplasm // not recorded///0043234 // protein complex // not recorded///0070062 // extracellular exosome // not recorded	0002020 // protease binding // not recorded///0004867 // serine-type endopeptidase inhibitor activity // not recorded///0004867 // serine-type endopeptidase inhibitor activity // non-traceable author statement///0005515 // protein binding // inferred from physical interaction///0030414 // peptidase inhibitor activity // inferred from electronic annotation	chr13:33917927-34013382 (-) // 93.79 // qA3.3
1450357_a_at	-1.77638	-0.828941	1.77638	down	571.544	321.747	0.414471	-0.414471	Ccr6	12458	0006935 // chemotaxis // inferred from electronic annotation///0006955 // immune response // inferred from electronic annotation///0007165 // signal transduction // inferred from electronic annotation///0007186 // G-protein coupled receptor signaling pathway // inferred from electronic annotation///0007204 // positive regulation of cytosolic calcium ion concentration // not recorded///0010634 // …	0005829 // cytosol // not recorded///0005886 // plasma membrane // inferred from electronic annotation///0009986 // cell surface // inferred from direct assay///0016020 // membrane // inferred from electronic annotation///0016021 // integral component of membrane // inferred from electronic annotation	0004871 // signal transducer activity // inferred from electronic annotation///0004930 // G-protein coupled receptor activity // inferred from electronic annotation///0004950 // chemokine receptor activity // inferred from electronic annotation///0005515 // protein binding // inferred from physical interaction///0016493 // C-C chemokine receptor activity // inferred from electronic annotation	chr17:8245079-8257120 (+) // 98.0 // qA1
1450430_at	-2.01931	-1.01386	2.01931	down	146.911	72.7532	0.506931	-0.506931	Mrc1	17533	0006897 // endocytosis // inferred from electronic annotation///0006898 // receptor-mediated endocytosis // not recorded///0007165 // signal transduction // inferred from direct assay///0071222 // cellular response to lipopolysaccharide // inferred from direct assay///0071346 // cellular response to interferon-gamma // inferred from direct assay///0071353 // cellular response to interleukin-4 // …	0005768 // endosome // inferred from electronic annotation///0005886 // plasma membrane // not recorded///0009986 // cell surface // inferred from direct assay///0010008 // endosome membrane // not recorded///0016020 // membrane // inferred from electronic annotation///0016021 // integral component of membrane // inferred from electronic annotation	0004872 // receptor activity // not recorded///0004888 // transmembrane signaling receptor activity // inferred from direct assay///0005515 // protein binding // inferred from electronic annotation///0005537 // mannose binding // inferred from direct assay///0030246 // carbohydrate binding // inferred from electronic annotation	chr2:14229413-14332055 (+) // 99.78 // qA2
1450456_at	-2.86403	-1.51805	2.86403	down	179.132	62.5454	0.759023	-0.759023	Il21r	60504	0007165 // signal transduction // inferred from sequence or structural similarity///0019221 // cytokine-mediated signaling pathway // inferred from electronic annotation///0019221 // cytokine-mediated signaling pathway // inferred from direct assay///0019221 // cytokine-mediated signaling pathway // inferred from sequence or structural similarity	0016020 // membrane // inferred from electronic annotation///0016021 // integral component of membrane // inferred from electronic annotation	0004888 // transmembrane signaling receptor activity // inferred from sequence or structural similarity///0004896 // cytokine receptor activity // inferred from direct assay///0004896 // cytokine receptor activity // inferred from sequence or structural similarity	chr7:125603428-125633533 (+) // 80.57 // qF3
1450570_a_at	-1.75291	-0.80975	1.75291	down	1899.23	1083.48	0.404875	-0.404875	Cd19	12478	0006968 // cellular defense response // not recorded///0007173 // epidermal growth factor receptor signaling pathway // not recorded///0008543 // fibroblast growth factor receptor signaling pathway // not recorded///0031052 // chromosome breakage // inferred from genetic interaction///0035556 // intracellular signal transduction // ---///0038095 // Fc-epsilon receptor signaling pathway // not rec…	0005622 // intracellular // ---///0009897 // external side of plasma membrane // inferred from direct assay///0009897 // external side of plasma membrane // not recorded///0016020 // membrane // inferred from electronic annotation///0016021 // integral component of membrane // inferred from electronic annotation///0043234 // protein complex // not recorded///0070062 // extracellular exosome // no…	0005057 // receptor signaling protein activity // not recorded///0005515 // protein binding // inferred from physical interaction	chr7:126408450-126414836 (-) // 85.96 // qF3
1450846_at	1.63431	0.708686	1.63431	up	230.871	377.315	-0.354342	0.354343	Bzw1	66882	0006351 // transcription, DNA-templated // inferred from electronic annotation///0006355 // regulation of transcription, DNA-templated // inferred from electronic annotation	0005737 // cytoplasm // not recorded///0016020 // membrane // not recorded	0044822 // poly(A) RNA binding // not recorded	chr1:58393136-58407354 (+) // 94.8 // qC1.3
1451161_a_at	-1.85208	-0.889144	1.85208	down	116.151	62.7139	0.444572	-0.444572	Adgre1	13733	0002250 // adaptive immune response // inferred from electronic annotation///0002376 // immune system process // inferred from electronic annotation///0007165 // signal transduction // inferred from electronic annotation///0007166 // cell surface receptor signaling pathway // inferred from electronic annotation///0007186 // G-protein coupled receptor signaling pathway // inferred from electronic …	0005886 // plasma membrane // inferred from direct assay///0009897 // external side of plasma membrane // inferred from direct assay///0016020 // membrane // inferred from electronic annotation///0016021 // integral component of membrane // inferred from electronic annotation///0071944 // cell periphery // inferred from direct assay	0004871 // signal transducer activity // inferred from electronic annotation///0004888 // transmembrane signaling receptor activity // inferred from electronic annotation///0004930 // G-protein coupled receptor activity // inferred from electronic annotation///0005509 // calcium ion binding // inferred from electronic annotation	chr17:57358697-57483527 (+) // 97.54 // qD
1451563_at	-2.35614	-1.23642	2.35614	down	223.167	94.7174	0.618211	-0.618211	Adgre4	52614	0007165 // signal transduction // inferred from electronic annotation///0007166 // cell surface receptor signaling pathway // inferred from electronic annotation///0007173 // epidermal growth factor receptor signaling pathway // not recorded///0007186 // G-protein coupled receptor signaling pathway // inferred from electronic annotation	0005886 // plasma membrane // inferred from electronic annotation///0005887 // integral component of plasma membrane // not recorded///0009986 // cell surface // inferred from direct assay///0016020 // membrane // inferred from electronic annotation///0016021 // integral component of membrane // inferred from electronic annotation	0004871 // signal transducer activity // inferred from electronic annotation///0004888 // transmembrane signaling receptor activity // inferred from electronic annotation///0004930 // G-protein coupled receptor activity // inferred from electronic annotation///0005509 // calcium ion binding // inferred from electronic annotation	chr17:55749983-55853662 (+) // 83.51 // qC
1451626_x_at	1.63194	0.706588	1.63194	up	122.546	199.988	-0.353294	0.353294			0006508 // proteolysis // inferred from electronic annotation///0016032 // viral process // inferred from electronic annotation///0046080 // dUTP metabolic process // inferred from electronic annotation		0003676 // nucleic acid binding // inferred from electronic annotation///0004190 // aspartic-type endopeptidase activity // inferred from electronic annotation///0008270 // zinc ion binding // inferred from electronic annotation///0016787 // hydrolase activity // inferred from electronic annotation///0046872 // metal ion binding // inferred from electronic annotation
1452117_a_at	-1.80486	-0.85189	1.80486	down	63.0009	34.9062	0.425945	-0.425945	Fyb	23880	0006955 // immune response // inferred from electronic annotation///0045576 // mast cell activation // inferred from mutant phenotype///0072659 // protein localization to plasma membrane // inferred from mutant phenotype	0005634 // nucleus // inferred from electronic annotation///0005737 // cytoplasm // inferred from electronic annotation///0005829 // cytosol // traceable author statement///0005886 // plasma membrane // inferred from direct assay///0015629 // actin cytoskeleton // inferred from electronic annotation	0005515 // protein binding // inferred from physical interaction///0032403 // protein complex binding // not recorded	chr15:6579847-6663317 (+) // 93.8 // qA1
1452217_at	1.99895	0.999239	1.99895	up	156.131	312.097	-0.499619	0.499619	Ahnak	66395	0043484 // regulation of RNA splicing // inferred from direct assay///0051259 // protein oligomerization // inferred from mutant phenotype///1901385 // regulation of voltage-gated calcium channel activity // not recorded	0005634 // nucleus // inferred from direct assay///0005737 // cytoplasm // not recorded///0005765 // lysosomal membrane // not recorded///0005829 // cytosol // inferred from direct assay///0005886 // plasma membrane // not recorded///0005886 // plasma membrane // inferred from sequence or structural similarity///0005911 // cell-cell junction // inferred from sequence or structural similarity///00…	0044548 // S100 protein binding // not recorded///0044822 // poly(A) RNA binding // not recorded///0097493 // structural molecule activity conferring elasticity // inferred from mutant phenotype	chr19:9014976-9019193 (+) // 95.78 // qA
1452359_at	-1.64776	-0.720506	1.64776	down	89.8403	54.5226	0.360253	-0.360253	Rell1	100532		0005886 // plasma membrane // not recorded///0015630 // microtubule cytoskeleton // not recorded///0016020 // membrane // inferred from electronic annotation///0016021 // integral component of membrane // inferred from electronic annotation		chr5:63909073-63968822 (-) // 93.73 // qC3.1
1452402_at	1.55927	0.640873	1.55927	up	168.555	262.823	-0.320436	0.320436						chr14:101674020-101675868 (+) // 84.87 // qE2.3
1452426_x_at	2.65846	1.41059	2.65846	up	113.407	301.488	-0.705294	0.705294
1452430_s_at	1.57456	0.654945	1.57456	up	228.035	359.053	-0.327472	0.327473	Srsf1	110809	0000380 // alternative mRNA splicing, via spliceosome // not recorded///0000395 // mRNA 5'-splice site recognition // not recorded///0001701 // in utero embryonic development // inferred from mutant phenotype///0006355 // regulation of transcription, DNA-templated // inferred from electronic annotation///0006397 // mRNA processing // inferred from electronic annotation///0006417 // regulation of …	0005634 // nucleus // inferred from direct assay///0005634 // nucleus // not recorded///0005654 // nucleoplasm // not recorded///0005681 // spliceosomal complex // inferred from electronic annotation///0005737 // cytoplasm // inferred from electronic annotation///0016607 // nuclear speck // inferred from direct assay///0016607 // nuclear speck // not recorded///0035145 // exon-exon junction compl…	0000166 // nucleotide binding // inferred from electronic annotation///0003676 // nucleic acid binding // inferred from electronic annotation///0003723 // RNA binding // not recorded///0003729 // mRNA binding // not recorded///0005515 // protein binding // inferred from physical interaction///0044822 // poly(A) RNA binding // not recorded///0050733 // RS domain binding // inferred from physical i…	chr11:88047710-88050162 (+) // 95.81 // qC
1452483_a_at	1.59082	0.669771	1.59082	up	108.472	172.56	-0.334886	0.334885	Cd44	12505	0001558 // regulation of cell growth // not recorded///0001658 // branching involved in ureteric bud morphogenesis // inferred from mutant phenotype///0002246 // wound healing involved in inflammatory response // inferred from mutant phenotype///0002821 // positive regulation of adaptive immune response // non-traceable author statement///0002906 // negative regulation of mature B cell apoptotic …	0005634 // nucleus // not recorded///0005737 // cytoplasm // not recorded///0005794 // Golgi apparatus // not recorded///0005886 // plasma membrane // inferred from direct assay///0005886 // plasma membrane // not recorded///0005925 // focal adhesion // not recorded///0009897 // external side of plasma membrane // inferred from direct assay///0009986 // cell surface // inferred from direct assay/…	0004415 // hyalurononglucosaminidase activity // not recorded///0004896 // cytokine receptor activity // inferred from direct assay///0004896 // cytokine receptor activity // not recorded///0005114 // type II transforming growth factor beta receptor binding // inferred from physical interaction///0005154 // epidermal growth factor receptor binding // not recorded///0005515 // protein binding // i…	chr2:102814119-102901350 (-) // 98.7 // qE2
1452565_x_at	1.62897	0.703956	1.62897	up	119.211	194.191	-0.351978	0.351978				0016020 // membrane // inferred from electronic annotation///0016021 // integral component of membrane // inferred from electronic annotation///0019031 // viral envelope // inferred from electronic annotation	0005198 // structural molecule activity // inferred from electronic annotation
1452688_at	1.68215	0.750306	1.68215	up	43.3168	72.8653	-0.375153	0.375153	Prpf39	328110	0000395 // mRNA 5'-splice site recognition // not recorded///0006396 // RNA processing // inferred from electronic annotation///0006397 // mRNA processing // inferred from electronic annotation///0008380 // RNA splicing // inferred from electronic annotation	0000243 // commitment complex // not recorded///0005622 // intracellular // inferred from electronic annotation///0005634 // nucleus // inferred from electronic annotation///0005685 // U1 snRNP // not recorded///0071004 // U2-type prespliceosome // not recorded	0030627 // pre-mRNA 5'-splice site binding // not recorded	chr12:65055155-65063386 (+) // 92.88 // qC1
1452757_s_at	-4.29923	-2.10408	4.29923	down	4593.85	1068.53	1.05204	-1.05204	Hba-a1///Hba-a2	15122///110257	0001701 // in utero embryonic development // inferred from genetic interaction///0006810 // transport // inferred from electronic annotation///0015671 // oxygen transport // inferred from electronic annotation///0048821 // erythrocyte development // inferred from genetic interaction	0005833 // hemoglobin complex // not recorded///0016020 // membrane // not recorded///0022627 // cytosolic small ribosomal subunit // not recorded///0031838 // haptoglobin-hemoglobin complex // not recorded///0070062 // extracellular exosome // not recorded///0072562 // blood microparticle // not recorded	0001540 // beta-amyloid binding // not recorded///0004601 // peroxidase activity // not recorded///0005344 // oxygen transporter activity // inferred from electronic annotation///0005506 // iron ion binding // inferred from electronic annotation///0019825 // oxygen binding // not recorded///0020037 // heme binding // not recorded///0031720 // haptoglobin binding // not recorded///0043177 // organ…	chr11:32283678-32284486 (+) // 41.35 // qA4
1452843_at	1.59247	0.671264	1.59247	up	85.8957	136.786	-0.335632	0.335632	Il6st	16195	0005977 // glycogen metabolic process // inferred from mutant phenotype///0006642 // triglyceride mobilization // not recorded///0007165 // signal transduction // inferred from direct assay///0008284 // positive regulation of cell proliferation // inferred from genetic interaction///0008284 // positive regulation of cell proliferation // not recorded///0008593 // regulation of Notch signaling pat…	0005615 // extracellular space // not recorded///0005829 // cytosol // not recorded///0005896 // interleukin-6 receptor complex // not recorded///0005900 // oncostatin-M receptor complex // not recorded///0009897 // external side of plasma membrane // inferred from direct assay///0016020 // membrane // not recorded///0016021 // integral component of membrane // inferred from electronic annotation…	0004896 // cytokine receptor activity // inferred from electronic annotation///0004897 // ciliary neurotrophic factor receptor activity // not recorded///0004915 // interleukin-6 receptor activity // not recorded///0004921 // interleukin-11 receptor activity // inferred from direct assay///0004923 // leukemia inhibitory factor receptor activity // not recorded///0004924 // oncostatin-M receptor a…	chr13:112504701-112506841 (+) // 85.44 // qD2.2
1453077_a_at	1.50234	0.58721	1.50234	up	31.3307	47.0693	-0.293605	0.293605	Snapc3	77634	0006351 // transcription, DNA-templated // inferred from electronic annotation///0006355 // regulation of transcription, DNA-templated // inferred from electronic annotation	0005634 // nucleus // not recorded///0005730 // nucleolus // not recorded	0003677 // DNA binding // inferred from electronic annotation///0005515 // protein binding // inferred from electronic annotation	chr4:83417728-83442086 (+) // 91.89 // qC3
1453550_a_at	1.94763	0.961719	1.94763	up	31.8992	62.1278	-0.480859	0.480859	Far1	67420	0006629 // lipid metabolic process // inferred from electronic annotation///0008611 // ether lipid biosynthetic process // not recorded///0010025 // wax biosynthetic process // inferred from direct assay///0035336 // long-chain fatty-acyl-CoA metabolic process // not recorded///0046474 // glycerophospholipid biosynthetic process // not recorded///0055114 // oxidation-reduction process // not reco…	0005777 // peroxisome // inferred from direct assay///0005777 // peroxisome // not recorded///0005778 // peroxisomal membrane // not recorded///0016020 // membrane // inferred from electronic annotation///0016021 // integral component of membrane // inferred from electronic annotation	0016491 // oxidoreductase activity // inferred from electronic annotation///0016620 // oxidoreductase activity, acting on the aldehyde or oxo group of donors, NAD or NADP as acceptor // inferred from electronic annotation///0050062 // long-chain-fatty-acyl-CoA reductase activity // inferred from direct assay///0080019 // fatty-acyl-CoA reductase (alcohol-forming) activity // not recorded	chr7:113513861-113550505 (+) // 98.78 // qF1
1453988_a_at	1.50694	0.591621	1.50694	up	48.1589	72.5726	-0.295811	0.29581	Ide	15925	0006508 // proteolysis // not recorded///0008152 // metabolic process // inferred from electronic annotation///0008340 // determination of adult lifespan // not recorded///0010815 // bradykinin catabolic process // not recorded///0010992 // ubiquitin homeostasis // not recorded///0016485 // protein processing // not recorded///0032461 // positive regulation of protein oligomerization // not recor…	0005576 // extracellular region // inferred from electronic annotation///0005615 // extracellular space // not recorded///0005634 // nucleus // not recorded///0005654 // nucleoplasm // not recorded///0005737 // cytoplasm // not recorded///0005739 // mitochondrion // inferred from direct assay///0005739 // mitochondrion // not recorded///0005777 // peroxisome // not recorded///0005782 // peroxisom…	0000166 // nucleotide binding // inferred from electronic annotation///0001540 // beta-amyloid binding // not recorded///0001948 // glycoprotein binding // not recorded///0003824 // catalytic activity // inferred from electronic annotation///0004222 // metalloendopeptidase activity // not recorded///0005102 // receptor binding // not recorded///0005515 // protein binding // inferred from electron…	chr19:37303649-37337852 (-) // 96.26 // qC2
1455480_s_at	1.65142	0.723711	1.65142	up	1040.58	1718.44	-0.361855	0.361855	Ube2d3	66105	0000209 // protein polyubiquitination // not recorded///0006281 // DNA repair // inferred from electronic annotation///0006511 // ubiquitin-dependent protein catabolic process // not recorded///0006513 // protein monoubiquitination // not recorded///0006915 // apoptotic process // inferred from electronic annotation///0006974 // cellular response to DNA damage stimulus // inferred from electronic…	0005768 // endosome // inferred from electronic annotation///0005886 // plasma membrane // inferred from electronic annotation///0010008 // endosome membrane // inferred from electronic annotation///0016020 // membrane // inferred from electronic annotation///0070062 // extracellular exosome // not recorded	0000166 // nucleotide binding // inferred from electronic annotation///0004842 // ubiquitin-protein transferase activity // not recorded///0005515 // protein binding // inferred from physical interaction///0005524 // ATP binding // inferred from electronic annotation///0016740 // transferase activity // inferred from electronic annotation///0016874 // ligase activity // inferred from electronic a…	chr3:135438570-135465554 (+) // 97.65 // qG3
1455900_x_at	-1.6806	-0.748976	1.6806	down	117.246	69.7643	0.374488	-0.374488	Tgm2	21817	0001974 // blood vessel remodeling // not recorded///0007186 // G-protein coupled receptor signaling pathway // traceable author statement///0007200 // phospholipase C-activating G-protein coupled receptor signaling pathway // not recorded///0018149 // peptide cross-linking // traceable author statement///0018153 // isopeptide cross-linking via N6-(L-isoglutamyl)-L-lysine // not recorded///003247…	0005578 // proteinaceous extracellular matrix // traceable author statement///0005737 // cytoplasm // not recorded///0005739 // mitochondrion // not recorded///0005783 // endoplasmic reticulum // not recorded///0005829 // cytosol // not recorded///0005829 // cytosol // traceable author statement///0005886 // plasma membrane // not recorded///0005925 // focal adhesion // not recorded///0016020 // …	0003810 // protein-glutamine gamma-glutamyltransferase activity // inferred from mutant phenotype///0003810 // protein-glutamine gamma-glutamyltransferase activity // not recorded///0005509 // calcium ion binding // non-traceable author statement///0005515 // protein binding // inferred from electronic annotation///0005525 // GTP binding // not recorded///0005525 // GTP binding // non-traceable a…
1456080_a_at	1.67466	0.743866	1.67466	up	1063.84	1781.57	-0.371933	0.371933	Serinc3	26943	0006658 // phosphatidylserine metabolic process // inferred from electronic annotation///0006665 // sphingolipid metabolic process // inferred from electronic annotation///0009597 // detection of virus // not recorded///0015825 // L-serine transport // not recorded///0045087 // innate immune response // not recorded///0051607 // defense response to virus // not recorded///1902237 // positive regu…	0000139 // Golgi membrane // inferred from electronic annotation///0005794 // Golgi apparatus // inferred from direct assay///0005886 // plasma membrane // inferred from direct assay///0016020 // membrane // inferred from electronic annotation///0016021 // integral component of membrane // not recorded	0015194 // L-serine transmembrane transporter activity // not recorded	chr2:163636522-163638227 (-) // 76.93 // qH3
1456312_x_at	-1.66929	-0.739239	1.66929	down	1090.79	653.445	0.369619	-0.369619	Gsn	227753	0006911 // phagocytosis, engulfment // inferred from mutant phenotype///0006915 // apoptotic process // not recorded///0007568 // aging // inferred from electronic annotation///0008154 // actin polymerization or depolymerization // not recorded///0010628 // positive regulation of gene expression // not recorded///0014003 // oligodendrocyte development // inferred from electronic annotation///0014…	0001726 // ruffle // not recorded///0002102 // podosome // not recorded///0005576 // extracellular region // not recorded///0005615 // extracellular space // not recorded///0005634 // nucleus // not recorded///0005737 // cytoplasm // not recorded///0005829 // cytosol // not recorded///0005856 // cytoskeleton // inferred from electronic annotation///0005886 // plasma membrane // not recorded///000…	0003779 // actin binding // not recorded///0005509 // calcium ion binding // not recorded///0005515 // protein binding // inferred from physical interaction///0019904 // protein domain specific binding // not recorded///0045159 // myosin II binding // not recorded///0046872 // metal ion binding // inferred from electronic annotation	chr2:35307595-35307899 (+) // 94.21 // qB
1456398_at	1.97927	0.984971	1.97927	up	80.6822	159.692	-0.492485	0.492486						chr11:3646865-3647517 (+) // 94.81 // qA1
1459992_x_at	-1.57049	-0.651213	1.57049	down	53.6514	34.1622	0.325606	-0.325606	Cln8	26889	0001306 // age-dependent response to oxidative stress // inferred from mutant phenotype///0006644 // phospholipid metabolic process // inferred from mutant phenotype///0006644 // phospholipid metabolic process // not recorded///0006672 // ceramide metabolic process // not recorded///0007006 // mitochondrial membrane organization // inferred from mutant phenotype///0007040 // lysosome organization…	0005739 // mitochondrion // inferred from mutant phenotype///0005783 // endoplasmic reticulum // not recorded///0005789 // endoplasmic reticulum membrane // inferred from electronic annotation///0005793 // endoplasmic reticulum-Golgi intermediate compartment // not recorded///0016020 // membrane // inferred from electronic annotation///0016021 // integral component of membrane // inferred from el…		chr8:14897661-14898012 (+) // 68.72 // qA1.1
1460214_at	-1.6306	-0.705399	1.6306	down	92.002	56.4223	0.3527	-0.3527	Pcp4	18546	0006469 // negative regulation of protein kinase activity // not recorded///0010976 // positive regulation of neuron projection development // not recorded///0033603 // positive regulation of dopamine secretion // not recorded///0043524 // negative regulation of neuron apoptotic process // not recorded	0005634 // nucleus // not recorded///0005737 // cytoplasm // not recorded///0005829 // cytosol // not recorded///0005883 // neurofilament // not recorded///0030424 // axon // not recorded///0043005 // neuron projection // not recorded	0003723 // RNA binding // not recorded///0005516 // calmodulin binding // inferred from direct assay///0005516 // calmodulin binding // not recorded	chr16:96467766-96525793 (+) // 95.84 // qC4
1460409_at	-1.7904	-0.840283	1.7904	down	333.753	186.413	0.420141	-0.420142	Cpt1a	12894	0001676 // long-chain fatty acid metabolic process // not recorded///0006006 // glucose metabolic process // not recorded///0006629 // lipid metabolic process // inferred from electronic annotation///0006631 // fatty acid metabolic process // inferred from electronic annotation///0006635 // fatty acid beta-oxidation // inferred from electronic annotation///0006641 // triglyceride metabolic proces…	0005739 // mitochondrion // inferred from direct assay///0005739 // mitochondrion // not recorded///0005741 // mitochondrial outer membrane // not recorded///0005743 // mitochondrial inner membrane // inferred from direct assay///0016020 // membrane // not recorded///0016021 // integral component of membrane // not recorded///0031307 // integral component of mitochondrial outer membrane // not re…	0004095 // carnitine O-palmitoyltransferase activity // not recorded///0005515 // protein binding // inferred from electronic annotation///0016740 // transferase activity // inferred from electronic annotation///0016746 // transferase activity, transferring acyl groups // inferred from electronic annotation///0042802 // identical protein binding // not recorded///1990698 // palmitoleoyltransferas…	chr19:3322333-3385735 (+) // 94.77 // qA
1460416_s_at	1.52004	0.604109	1.52004	up	59.4479	90.3631	-0.302054	0.302054	Csprs///Gm15433///Gm2666///Gm7609///LOC100041903///LOC100503923///LOC101055758	114564///665378///100040213///100041903///100503433///100503923///101055758	0006338 // chromatin remodeling // ---///0006355 // regulation of transcription, DNA-templated // ---	0005634 // nucleus // inferred from electronic annotation///0016020 // membrane // inferred from electronic annotation///0016021 // integral component of membrane // inferred from electronic annotation	0003677 // DNA binding // inferred from electronic annotation///0003682 // chromatin binding // ---	chr1:85199671-85550769 (+) // 88.22 // qC5
1460521_a_at	1.56743	0.648404	1.56743	up	30.1701	47.2896	-0.324202	0.324202	Nabp1	109019	0000724 // double-strand break repair via homologous recombination // not recorded///0006281 // DNA repair // not recorded///0006974 // cellular response to DNA damage stimulus // not recorded///0007093 // mitotic cell cycle checkpoint // not recorded///0010212 // response to ionizing radiation // not recorded	0005634 // nucleus // inferred from direct assay///0005634 // nucleus // not recorded///0005654 // nucleoplasm // not recorded///0005737 // cytoplasm // not recorded///0070876 // SOSS complex // not recorded	0003676 // nucleic acid binding // inferred from electronic annotation///0003677 // DNA binding // inferred from electronic annotation///0003697 // single-stranded DNA binding // inferred from direct assay///0003723 // RNA binding // inferred from direct assay///0005515 // protein binding // inferred from electronic annotation	chr1:51471196-51477918 (-) // 99.85 // qC1.1
1428154_s_at	-1.53999	-0.622921	1.53999	down	73.2124	47.5408	0.31146	-0.31146	Plpp5	71910	0006470 // protein dephosphorylation // ---///0006470 // protein dephosphorylation // inferred from electronic annotation///0006644 // phospholipid metabolic process // not recorded///0007165 // signal transduction // not recorded///0046839 // phospholipid dephosphorylation // not recorded	0005887 // integral component of plasma membrane // not recorded///0016020 // membrane // inferred from electronic annotation///0016021 // integral component of membrane // inferred from electronic annotation	0003824 // catalytic activity // inferred from electronic annotation///0008195 // phosphatidate phosphatase activity // not recorded///0016787 // hydrolase activity // inferred from electronic annotation	chr8:25720337-25724889 (+) // 87.83 // qA2
1428700_at	-1.66158	-0.732552	1.66158	down	58.3693	35.1289	0.366276	-0.366276	P2ry13	74191	0007165 // signal transduction // inferred from electronic annotation///0007186 // G-protein coupled receptor signaling pathway // not recorded///0007194 // negative regulation of adenylate cyclase activity // inferred from electronic annotation///0035589 // G-protein coupled purinergic nucleotide receptor signaling pathway // not recorded///0071407 // cellular response to organic cyclic compound…	0005783 // endoplasmic reticulum // inferred from direct assay///0005886 // plasma membrane // inferred from electronic annotation///0005887 // integral component of plasma membrane // not recorded///0016020 // membrane // inferred from electronic annotation///0016021 // integral component of membrane // inferred from electronic annotation	0004871 // signal transducer activity // inferred from electronic annotation///0004930 // G-protein coupled receptor activity // inferred from electronic annotation///0045028 // G-protein coupled purinergic nucleotide receptor activity // not recorded	chr3:59207897-59210882 (-) // 99.25 // qD
1428851_at	-1.58712	-0.666412	1.58712	down	708.756	446.567	0.333206	-0.333206	Pxdc1	66895			0035091 // phosphatidylinositol binding // inferred from electronic annotation	chr13:34627835-34666323 (-) // 95.4 // qA3.3
1429096_at	1.79352	0.842791	1.79352	up	41.1289	73.7653	-0.421395	0.421395						chr19:23729430-23731668 (+) // 90.42 // qB
1429418_at	1.6497	0.7222	1.6497	up	47.1589	77.7978	-0.3611	0.3611	Cdc14b	218294	0006281 // DNA repair // inferred from electronic annotation///0006470 // protein dephosphorylation // not recorded///0006974 // cellular response to DNA damage stimulus // inferred from electronic annotation///0016311 // dephosphorylation // inferred from electronic annotation///0031572 // G2 DNA damage checkpoint // not recorded///0035335 // peptidyl-tyrosine dephosphorylation // not recorded//…	0005634 // nucleus // not recorded///0005654 // nucleoplasm // not recorded///0005730 // nucleolus // not recorded///0005737 // cytoplasm // not recorded///0031965 // nuclear membrane // not recorded	0004721 // phosphoprotein phosphatase activity // inferred from electronic annotation///0004722 // protein serine/threonine phosphatase activity // not recorded///0004725 // protein tyrosine phosphatase activity // not recorded///0005515 // protein binding // inferred from electronic annotation///0008138 // protein tyrosine/serine/threonine phosphatase activity // inferred from electronic annotat…	chr13:64192544-64195130 (-) // 78.54 // qB3
1429525_s_at	-1.51625	-0.600506	1.51625	down	70.5401	46.5228	0.300253	-0.300253	Myo1f	17916	0002446 // neutrophil mediated immunity // inferred from mutant phenotype///0007162 // negative regulation of cell adhesion // inferred from mutant phenotype///0008152 // metabolic process // inferred from electronic annotation///0030335 // positive regulation of cell migration // inferred from mutant phenotype///0032956 // regulation of actin cytoskeleton organization // inferred from mutant phe…	0016459 // myosin complex // inferred from electronic annotation///0030864 // cortical actin cytoskeleton // inferred from direct assay///0031941 // filamentous actin // inferred from direct assay	0000166 // nucleotide binding // inferred from electronic annotation///0003774 // motor activity // inferred from electronic annotation///0003779 // actin binding // inferred from electronic annotation///0005516 // calmodulin binding // inferred from electronic annotation///0005524 // ATP binding // inferred from electronic annotation	chr17:33601090-33607764 (+) // 99.02 // qB1
1429639_at	1.52958	0.613135	1.52958	up	166.552	254.754	-0.306568	0.306568	Gpcpd1	74182	0006629 // lipid metabolic process // inferred from electronic annotation///0007519 // skeletal muscle tissue development // inferred from mutant phenotype///0030643 // cellular phosphate ion homeostasis // not recorded///0046475 // glycerophospholipid catabolic process // not recorded	0005737 // cytoplasm // inferred from direct assay///0005829 // cytosol // inferred from electronic annotation///0005829 // cytosol // traceable author statement	0008081 // phosphoric diester hydrolase activity // inferred from electronic annotation///0008889 // glycerophosphodiester phosphodiesterase activity // not recorded///0016787 // hydrolase activity // inferred from electronic annotation///0030246 // carbohydrate binding // inferred from electronic annotation///0047389 // glycerophosphocholine phosphodiesterase activity // inferred from direct ass…	chr2:132563985-132578187 (-) // 99.31 // qF2
1429728_at	1.51602	0.600292	1.51602	up	59.0263	89.4852	-0.300146	0.300146	Gin1	252876	0015074 // DNA integration // inferred from electronic annotation///0032197 // transposition, RNA-mediated // not recorded	0005634 // nucleus // not recorded	0003676 // nucleic acid binding // inferred from electronic annotation///0003677 // DNA binding // not recorded	chr1:97770171-97792981 (+) // 99.76 // qD
1429847_a_at	1.50678	0.591465	1.50678	up	96.1077	144.813	-0.295733	0.295733	Dcaf17	75763	0016567 // protein ubiquitination // inferred from electronic annotation	0005634 // nucleus // inferred from electronic annotation///0005730 // nucleolus // inferred from electronic annotation///0016020 // membrane // inferred from electronic annotation///0016021 // integral component of membrane // inferred from electronic annotation///0080008 // Cul4-RING E3 ubiquitin ligase complex // not recorded		chr2:71055743-71099140 (+) // 94.48 // qC2
1429900_at	1.52645	0.61018	1.52645	up	331.486	505.996	-0.30509	0.30509						chr6:31108849-31110508 (-) // 74.64 // qA3.3
1430449_at	1.52716	0.610846	1.52716	up	119.012	181.749	-0.305423	0.305423	Kidins220	77480	0001701 // in utero embryonic development // inferred from mutant phenotype///0010976 // positive regulation of neuron projection development // not recorded///0016482 // cytoplasmic transport // not recorded///0038180 // nerve growth factor signaling pathway // not recorded///0045859 // regulation of protein kinase activity // not recorded///0048813 // dendrite morphogenesis // inferred from mut…	0005654 // nucleoplasm // not recorded///0005770 // late endosome // not recorded///0016020 // membrane // not recorded///0016021 // integral component of membrane // inferred from electronic annotation///0043234 // protein complex // not recorded	0019887 // protein kinase regulator activity // not recorded///0019901 // protein kinase binding // not recorded///0030165 // PDZ domain binding // not recorded	chr12:24974924-24995156 (+) // 100.0 // qA1.3
1430981_s_at	1.72175	0.783878	1.72175	up	259.288	446.429	-0.391939	0.391939	Gpbp1	73274	0006351 // transcription, DNA-templated // inferred from electronic annotation///0006355 // regulation of transcription, DNA-templated // inferred from electronic annotation///0045893 // positive regulation of transcription, DNA-templated // inferred from direct assay	0005634 // nucleus // inferred from direct assay///0005730 // nucleolus // not recorded///0005737 // cytoplasm // not recorded///0005886 // plasma membrane // not recorded///0043231 // intracellular membrane-bounded organelle // not recorded	0003677 // DNA binding // inferred from direct assay///0003700 // transcription factor activity, sequence-specific DNA binding // inferred from direct assay///0005515 // protein binding // inferred from physical interaction	chr13:111487489-111490055 (-) // 58.23 // qD2.2
1431061_s_at	1.59424	0.67287	1.59424	up	52.3921	83.5257	-0.336435	0.336435	Peli1	67245	0000209 // protein polyubiquitination // inferred from mutant phenotype///0001819 // positive regulation of cytokine production // inferred from mutant phenotype///0008063 // Toll signaling pathway // inferred from electronic annotation///0016567 // protein ubiquitination // inferred from electronic annotation///0030890 // positive regulation of B cell proliferation // inferred from mutant phenot…	0005634 // nucleus // inferred from direct assay	0004842 // ubiquitin-protein transferase activity // inferred from direct assay///0005515 // protein binding // inferred from physical interaction///0008766 // UDP-N-acetylmuramoylalanyl-D-glutamyl-2,6-diaminopimelate-D-alanyl-D-alanine ligase activity // inferred from electronic annotation///0016874 // ligase activity // inferred from electronic annotation///0018169 // ribosomal S6-glutamic acid…	chr11:21091275-21143005 (+) // 75.35 // qA3.1
1431197_at	1.79366	0.842908	1.79366	up	33.1928	59.5366	-0.421454	0.421454	Atl2	56298	0007029 // endoplasmic reticulum organization // not recorded///0007030 // Golgi organization // not recorded///0008152 // metabolic process // inferred from electronic annotation///0051260 // protein homooligomerization // not recorded	0005783 // endoplasmic reticulum // not recorded///0005789 // endoplasmic reticulum membrane // inferred from electronic annotation///0016020 // membrane // not recorded///0016021 // integral component of membrane // not recorded	0000166 // nucleotide binding // inferred from electronic annotation///0003924 // GTPase activity // inferred from electronic annotation///0005515 // protein binding // inferred from physical interaction///0005525 // GTP binding // inferred from electronic annotation///0016787 // hydrolase activity // inferred from electronic annotation///0042802 // identical protein binding // not recorded	chr17:79875586-79896123 (-) // 92.32 // qE3
1431206_at	1.56184	0.643246	1.56184	up	35.5961	55.5953	-0.321623	0.321623	Zfp266	77519	0006355 // regulation of transcription, DNA-templated // inferred from electronic annotation	0005622 // intracellular // inferred from electronic annotation	0003676 // nucleic acid binding // inferred from electronic annotation///0046872 // metal ion binding // inferred from electronic annotation	chr9:20496486-20498812 (-) // 52.6 // qA3
1431253_s_at	1.50559	0.590331	1.50559	up	32.5014	48.9339	-0.295166	0.295166	Tbc1d9	71310	0043547 // positive regulation of GTPase activity // inferred from electronic annotation		0005096 // GTPase activator activity // inferred from electronic annotation///0005509 // calcium ion binding // inferred from electronic annotation///0005515 // protein binding // inferred from electronic annotation	chr8:83259258-83271829 (+) // 99.26 // qC2
1431430_s_at	1.66608	0.736455	1.66608	up	78.5365	130.848	-0.368227	0.368228	Trim59	66949	0016567 // protein ubiquitination // inferred from direct assay///0043124 // negative regulation of I-kappaB kinase/NF-kappaB signaling // inferred from direct assay///0043124 // negative regulation of I-kappaB kinase/NF-kappaB signaling // not recorded///0045087 // innate immune response // inferred from direct assay///0046597 // negative regulation of viral entry into host cell // inferred from…	0005622 // intracellular // inferred from electronic annotation///0005783 // endoplasmic reticulum // inferred from direct assay///0005789 // endoplasmic reticulum membrane // inferred from electronic annotation///0016020 // membrane // inferred from electronic annotation///0016021 // integral component of membrane // inferred from electronic annotation	0005515 // protein binding // inferred from physical interaction///0008270 // zinc ion binding // inferred from electronic annotation///0046872 // metal ion binding // inferred from electronic annotation///0061630 // ubiquitin protein ligase activity // inferred from direct assay	chr3:69037416-69043843 (-) // 81.56 // qE1
1431465_s_at	1.62504	0.700476	1.62504	up	31.3331	50.9175	-0.350238	0.350238	Fyttd1	69823	0006406 // mRNA export from nucleus // not recorded///0006810 // transport // inferred from electronic annotation///0051028 // mRNA transport // inferred from electronic annotation	0005634 // nucleus // inferred from electronic annotation///0005654 // nucleoplasm // not recorded///0016607 // nuclear speck // not recorded	0003723 // RNA binding // inferred from electronic annotation///0003729 // mRNA binding // not recorded///0005515 // protein binding // inferred from electronic annotation///0044822 // poly(A) RNA binding // not recorded	chr16:32877812-32897250 (+) // 99.52 // qB3
1431892_a_at	1.6342	0.708584	1.6342	up	33.0931	54.0807	-0.354292	0.354292	Plcd3	72469	0001525 // angiogenesis // inferred from genetic interaction///0006629 // lipid metabolic process // inferred from electronic annotation///0007165 // signal transduction // inferred from electronic annotation///0016042 // lipid catabolic process // inferred from electronic annotation///0035556 // intracellular signal transduction // inferred from electronic annotation///0042127 // regulation of c…	0005622 // intracellular // inferred from electronic annotation///0005737 // cytoplasm // inferred from electronic annotation///0005829 // cytosol // not recorded///0016020 // membrane // not recorded///0032154 // cleavage furrow // inferred from electronic annotation	0004435 // phosphatidylinositol phospholipase C activity // inferred from electronic annotation///0004871 // signal transducer activity // inferred from electronic annotation///0008081 // phosphoric diester hydrolase activity // inferred from electronic annotation///0016787 // hydrolase activity // inferred from electronic annotation///0046872 // metal ion binding // inferred from electronic anno…	chr11:103070303-103078294 (-) // 97.7 // qE1
1432910_at	1.5331	0.616454	1.5331	up	41.995	64.3827	-0.308227	0.308227	Btbd7	238386	0007275 // multicellular organismal development // inferred from electronic annotation///0060693 // regulation of branching involved in salivary gland morphogenesis // inferred from mutant phenotype	0005634 // nucleus // inferred from direct assay		chr12:102802773-102804465 (-) // 17.41 // qE
1433716_x_at	-2.79083	-1.48069	2.79083	down	111.509	39.9555	0.740346	-0.740346	Gfra2	14586	0007169 // transmembrane receptor protein tyrosine kinase signaling pathway // inferred from genetic interaction///0007399 // nervous system development // inferred from mutant phenotype///0031953 // negative regulation of protein autophosphorylation // not recorded///0035860 // glial cell-derived neurotrophic factor receptor signaling pathway // not recorded///1903261 // regulation of serine pho…	0005886 // plasma membrane // inferred from electronic annotation///0016020 // membrane // inferred from electronic annotation///0031225 // anchored component of membrane // inferred from electronic annotation	0004872 // receptor activity // inferred from electronic annotation///0016167 // glial cell-derived neurotrophic factor receptor activity // not recorded	chr14:70979399-70979839 (+) // 97.29 // qD2
1433833_at	-1.52618	-0.609925	1.52618	down	61.184	40.0897	0.304963	-0.304962	Fndc3b	72007	0016477 // cell migration // inferred from mutant phenotype///0034446 // substrate adhesion-dependent cell spreading // inferred from mutant phenotype///0045600 // positive regulation of fat cell differentiation // inferred from direct assay///0045600 // positive regulation of fat cell differentiation // inferred from mutant phenotype///0045668 // negative regulation of osteoblast differentiation…	0005783 // endoplasmic reticulum // inferred from direct assay///0016020 // membrane // inferred from electronic annotation///0016021 // integral component of membrane // inferred from electronic annotation	0044822 // poly(A) RNA binding // not recorded	chr3:27416134-27417541 (-) // 99.79 // qA3
1434535_at	1.88699	0.916089	1.88699	up	39.1056	73.792	-0.458045	0.458045	Krt222	268481		0005882 // intermediate filament // inferred from electronic annotation	0005198 // structural molecule activity // inferred from electronic annotation	chr11:99232760-99233688 (-) // 95.94 // qD
1434716_at	1.6753	0.744417	1.6753	up	67.3084	112.762	-0.372209	0.372209	Havcr1	171283	0006911 // phagocytosis, engulfment // inferred from electronic annotation///0007584 // response to nutrient // inferred from electronic annotation///0010046 // response to mycotoxin // inferred from electronic annotation///0033005 // positive regulation of mast cell activation // inferred from direct assay///0033574 // response to testosterone // inferred from electronic annotation///0042493 // …	0005615 // extracellular space // inferred from electronic annotation///0005737 // cytoplasm // inferred from electronic annotation///0009986 // cell surface // inferred from direct assay///0016020 // membrane // inferred from electronic annotation///0016021 // integral component of membrane // inferred from electronic annotation///0016324 // apical plasma membrane // inferred from electronic ann…	0001786 // phosphatidylserine binding // inferred from direct assay///0005515 // protein binding // inferred from physical interaction	chr11:46778713-46779578 (+) // 95.9 // qB1.1
1435144_at	-1.95118	-0.96435	1.95118	down	64.2613	32.9345	0.482175	-0.482175	Fyb	23880	0006955 // immune response // inferred from electronic annotation///0045576 // mast cell activation // inferred from mutant phenotype///0072659 // protein localization to plasma membrane // inferred from mutant phenotype	0005634 // nucleus // inferred from electronic annotation///0005737 // cytoplasm // inferred from electronic annotation///0005829 // cytosol // traceable author statement///0005886 // plasma membrane // inferred from direct assay///0015629 // actin cytoskeleton // inferred from electronic annotation	0005515 // protein binding // inferred from physical interaction///0032403 // protein complex binding // not recorded	chr15:6665054-6665608 (+) // 70.4 // qA1
1436260_at	1.5989	0.677084	1.5989	up	404.745	647.149	-0.338542	0.338542	Cacna1e	12290	0001662 // behavioral fear response // inferred from mutant phenotype///0002027 // regulation of heart rate // inferred from mutant phenotype///0006810 // transport // inferred from electronic annotation///0006811 // ion transport // inferred from electronic annotation///0006816 // calcium ion transport // inferred from mutant phenotype///0007268 // synaptic transmission // not recorded///0007626…	0005886 // plasma membrane // not recorded///0005891 // voltage-gated calcium channel complex // not recorded///0005891 // voltage-gated calcium channel complex // traceable author statement///0016020 // membrane // inferred from electronic annotation///0016021 // integral component of membrane // inferred from electronic annotation///0043204 // perikaryon // not recorded	0005216 // ion channel activity // inferred from electronic annotation///0005244 // voltage-gated ion channel activity // inferred from electronic annotation///0005245 // voltage-gated calcium channel activity // inferred from mutant phenotype///0005245 // voltage-gated calcium channel activity // not recorded///0005262 // calcium channel activity // inferred from electronic annotation///0005509 …	chr1:154390728-154391331 (-) // 99.83 // qG3
1436933_at	1.50283	0.587681	1.50283	up	212.247	318.971	-0.29384	0.29384						chr7:75648917-75649689 (+) // 98.32 // qD1
1437020_at	-1.51793	-0.602102	1.51793	down	77.8521	51.2884	0.301051	-0.301051	Ep400	75560	0016568 // chromatin modification // inferred from electronic annotation///0043967 // histone H4 acetylation // not recorded///0043968 // histone H2A acetylation // not recorded	0000812 // Swr1 complex // not recorded///0005634 // nucleus // not recorded///0016607 // nuclear speck // inferred from direct assay///0035267 // NuA4 histone acetyltransferase complex // not recorded	0000166 // nucleotide binding // inferred from electronic annotation///0003677 // DNA binding // inferred from electronic annotation///0003682 // chromatin binding // not recorded///0004386 // helicase activity // inferred from electronic annotation///0005515 // protein binding // inferred from physical interaction///0005524 // ATP binding // inferred from electronic annotation///0016787 // hydro…	chr5:110729230-110735645 (-) // 89.13 // qF
1437158_at	-1.60321	-0.680965	1.60321	down	220.711	137.668	0.340482	-0.340483	Nipbl	71175	0000122 // negative regulation of transcription from RNA polymerase II promoter // not recorded///0003007 // heart morphogenesis // not recorded///0003151 // outflow tract morphogenesis // not recorded///0006974 // cellular response to DNA damage stimulus // not recorded///0007049 // cell cycle // inferred from electronic annotation///0007064 // mitotic sister chromatid cohesion // not recorded//…	0000785 // chromatin // inferred from direct assay///0005634 // nucleus // not recorded///0032116 // SMC loading complex // not recorded///0070062 // extracellular exosome // not recorded	0003682 // chromatin binding // inferred from direct assay///0005515 // protein binding // inferred from electronic annotation///0008022 // protein C-terminus binding // not recorded///0036033 // mediator complex binding // inferred from direct assay///0042826 // histone deacetylase binding // not recorded///0047485 // protein N-terminus binding // not recorded///0070087 // chromo shadow domain b…	chr15:8338735-8350819 (-) // 98.04 // qA1
1437598_at	1.73118	0.791753	1.73118	up	246.324	426.43	-0.395877	0.395876	Zbtb20	56490	0000122 // negative regulation of transcription from RNA polymerase II promoter // inferred from mutant phenotype///0006351 // transcription, DNA-templated // inferred from electronic annotation///0006355 // regulation of transcription, DNA-templated // inferred from electronic annotation///0010629 // negative regulation of gene expression // inferred from mutant phenotype///0032728 // positive r…	0005634 // nucleus // inferred from direct assay///0005634 // nucleus // not recorded///0005654 // nucleoplasm // not recorded	0001078 // transcriptional repressor activity, RNA polymerase II core promoter proximal region sequence-specific binding // inferred from direct assay///0003676 // nucleic acid binding // inferred from electronic annotation///0003677 // DNA binding // inferred from direct assay///0046872 // metal ion binding // inferred from electronic annotation	chr16:43641866-43642604 (+) // 92.28 // qB4
1437633_at	-1.56073	-0.642219	1.56073	down	89.6758	57.4577	0.321109	-0.321109	Ankrd11	77087	0001701 // in utero embryonic development // inferred from mutant phenotype///0001894 // tissue homeostasis // inferred from mutant phenotype///0035264 // multicellular organism growth // inferred from mutant phenotype///0042475 // odontogenesis of dentin-containing tooth // not recorded///0048705 // skeletal system morphogenesis // inferred from mutant phenotype///0048705 // skeletal system morp…	0005634 // nucleus // not recorded///0005654 // nucleoplasm // not recorded///0005737 // cytoplasm // not recorded///0005886 // plasma membrane // not recorded///0016020 // membrane // inferred from electronic annotation///0016021 // integral component of membrane // inferred from electronic annotation		chr8:122892952-122899797 (-) // 97.95 // qE1
1438353_at	1.55222	0.634329	1.55222	up	72.567	112.64	-0.317164	0.317164						chr9:70546115-70546667 (+) // 73.96 // qD
1439278_at	1.8393	0.879157	1.8393	up	119.914	220.558	-0.439579	0.439579	Zbtb20	56490	0000122 // negative regulation of transcription from RNA polymerase II promoter // inferred from mutant phenotype///0006351 // transcription, DNA-templated // inferred from electronic annotation///0006355 // regulation of transcription, DNA-templated // inferred from electronic annotation///0010629 // negative regulation of gene expression // inferred from mutant phenotype///0032728 // positive r…	0005634 // nucleus // inferred from direct assay///0005634 // nucleus // not recorded///0005654 // nucleoplasm // not recorded	0001078 // transcriptional repressor activity, RNA polymerase II core promoter proximal region sequence-specific binding // inferred from direct assay///0003676 // nucleic acid binding // inferred from electronic annotation///0003677 // DNA binding // inferred from direct assay///0046872 // metal ion binding // inferred from electronic annotation	chr16:43623062-43623956 (+) // 98.35 // qB4
1439485_at	-1.50701	-0.591684	1.50701	down	268.434	178.124	0.295842	-0.295842	Zfp608	269023			0046872 // metal ion binding // inferred from electronic annotation	chr18:54888046-54888746 (-) // 99.43 // qD3
1439586_at	1.84601	0.884411	1.84601	up	43.4872	80.2778	-0.442205	0.442206						chr16:43565243-43566061 (+) // 99.51 // qB4
1439744_at	1.58365	0.663256	1.58365	up	46.7524	74.0395	-0.331628	0.331628						chr9:57636229-57636736 (-) // 22.44 // qB
1439758_at	1.75157	0.808645	1.75157	up	90.3086	158.181	-0.404322	0.404323	Als2cr12	108812		0001520 // outer dense fiber // inferred from direct assay///0005737 // cytoplasm // inferred from direct assay///0035686 // sperm fibrous sheath // inferred from direct assay///0036126 // sperm flagellum // inferred from direct assay	0005515 // protein binding // inferred from electronic annotation	chr1:58658116-58658436 (-) // 92.75 // qC1.3
1439929_at	1.60129	0.679237	1.60129	up	308.541	494.065	-0.339619	0.339619						chr8:35613370-35614076 (+) // 50.64 // qA4
1440095_at	1.64343	0.716713	1.64343	up	74.0424	121.684	-0.358356	0.358356						chr7:130502201-130502839 (-) // 23.35 // qF3
1440315_at	-1.54803	-0.630436	1.54803	down	57.9533	37.4367	0.315218	-0.315218	Mbnl1	56758	0000380 // alternative mRNA splicing, via spliceosome // inferred from mutant phenotype///0000380 // alternative mRNA splicing, via spliceosome // not recorded///0000381 // regulation of alternative mRNA splicing, via spliceosome // inferred from mutant phenotype///0001701 // in utero embryonic development // inferred from expression pattern///0006376 // mRNA splice site selection // inferred fro…	0005634 // nucleus // inferred from direct assay///0005634 // nucleus // not recorded///0005654 // nucleoplasm // not recorded///0005737 // cytoplasm // inferred from direct assay///0005737 // cytoplasm // not recorded///0005813 // centrosome // not recorded///0010494 // cytoplasmic stress granule // not recorded	0001069 // regulatory region RNA binding // not recorded///0003723 // RNA binding // not recorded///0003725 // double-stranded RNA binding // not recorded///0044822 // poly(A) RNA binding // not recorded///0046872 // metal ion binding // inferred from electronic annotation	chr3:60616826-60617479 (+) // 97.59 // qD
1440341_at	1.62027	0.69623	1.62027	up	34.8255	56.4265	-0.348115	0.348115						chr18:61174041-61174369 (-) // 98.48 // qE1
1440720_s_at	1.52735	0.611034	1.52735	up	41.0009	62.6228	-0.305517	0.305517	Gle1	74412	0006810 // transport // inferred from electronic annotation///0015031 // protein transport // inferred from electronic annotation///0016973 // poly(A)+ mRNA export from nucleus // inferred from electronic annotation///0051028 // mRNA transport // inferred from electronic annotation	0005615 // extracellular space // not recorded///0005634 // nucleus // inferred from electronic annotation///0005643 // nuclear pore // inferred from electronic annotation///0005737 // cytoplasm // not recorded///0005886 // plasma membrane // not recorded///0016020 // membrane // not recorded	0005515 // protein binding // inferred from electronic annotation///0042802 // identical protein binding // not recorded	chr2:29936138-29938941 (+) // 84.8 // qB
1440903_at	1.53754	0.620621	1.53754	up	48.337	74.3199	-0.31031	0.310311						chr9:66395843-66396434 (+) // 65.62 // qC
1441131_at	1.54071	0.623599	1.54071	up	129.264	199.16	-0.3118	0.3118						chr5:147498506-147499284 (+) // 53.53 // qG3
1441266_at	1.59424	0.672871	1.59424	up	115.438	184.036	-0.336435	0.336435						chr12:51640093-51640670 (-) // 49.91 // qB3
1441597_at	1.61039	0.687413	1.61039	up	55.9712	90.1357	-0.343707	0.343707						chr18:36588190-36588836 (+) // 77.86 // qB2
1441684_at	1.54971	0.631994	1.54971	up	47.9836	74.3605	-0.315997	0.315997	Ttc3	22129	0006511 // ubiquitin-dependent protein catabolic process // not recorded///0010771 // negative regulation of cell morphogenesis involved in differentiation // inferred from direct assay///0016567 // protein ubiquitination // inferred from electronic annotation///0045665 // negative regulation of neuron differentiation // inferred from direct assay///0070936 // protein K48-linked ubiquitination //…	0005634 // nucleus // not recorded///0005654 // nucleoplasm // not recorded///0005739 // mitochondrion // not recorded///0005773 // vacuole // inferred from direct assay	0004842 // ubiquitin-protein transferase activity // not recorded///0005515 // protein binding // inferred from physical interaction///0008270 // zinc ion binding // inferred from electronic annotation///0008766 // UDP-N-acetylmuramoylalanyl-D-glutamyl-2,6-diaminopimelate-D-alanyl-D-alanine ligase activity // inferred from electronic annotation///0016874 // ligase activity // inferred from electr…	chr16:94385186-94385759 (+) // 65.21 // qC4
1442609_at	1.60703	0.684397	1.60703	up	63.7889	102.511	-0.342198	0.342198						chr17:86179602-86180254 (+) // 81.75 // qE4
1442911_at	1.56743	0.648405	1.56743	up	31.3201	49.0923	-0.324203	0.324203						chr17:17391142-17391810 (+) // 50.6 // qA3.1
1443023_at	1.5695	0.65031	1.5695	up	38.6055	60.5916	-0.325155	0.325155	Ears2	67417	0006412 // translation // inferred from electronic annotation///0006418 // tRNA aminoacylation for protein translation // inferred from electronic annotation///0006424 // glutamyl-tRNA aminoacylation // not recorded///0043039 // tRNA aminoacylation // inferred from electronic annotation///0070127 // tRNA aminoacylation for mitochondrial protein translation // not recorded	0005737 // cytoplasm // inferred from electronic annotation///0005739 // mitochondrion // inferred from direct assay///0005739 // mitochondrion // not recorded///0005759 // mitochondrial matrix // inferred from electronic annotation	0000049 // tRNA binding // inferred from electronic annotation///0000166 // nucleotide binding // inferred from electronic annotation///0003723 // RNA binding // inferred from electronic annotation///0004812 // aminoacyl-tRNA ligase activity // inferred from electronic annotation///0004818 // glutamate-tRNA ligase activity // not recorded///0005524 // ATP binding // inferred from electronic annot…	chr7:122034161-122034849 (-) // 85.92 // qF2
1443104_at	1.57252	0.653078	1.57252	up	64.8768	102.02	-0.326539	0.326539						chr8:83174171-83174853 (+) // 65.84 // qC2
1443355_at	1.54832	0.630707	1.54832	up	63.4885	98.3008	-0.315353	0.315354						chr11:104363478-104364103 (-) // 81.14 // qE1
1444231_at	1.82088	0.864639	1.82088	up	48.2389	87.8375	-0.43232	0.43232						chr19:55299276-55300838 (-) // 44.91 // qD2
1445387_at	1.60585	0.683338	1.60585	up	44.3339	71.1936	-0.341669	0.341669	Senp6	215351	0006508 // proteolysis // inferred from electronic annotation///0016925 // protein sumoylation // inferred from electronic annotation///0016926 // protein desumoylation // not recorded///0070646 // protein modification by small protein removal // not recorded///0090169 // regulation of spindle assembly // not recorded///0090234 // regulation of kinetochore assembly // not recorded	0005634 // nucleus // inferred from electronic annotation///0005654 // nucleoplasm // not recorded///0005737 // cytoplasm // not recorded	0003676 // nucleic acid binding // inferred from electronic annotation///0008233 // peptidase activity // inferred from electronic annotation///0008234 // cysteine-type peptidase activity // inferred from electronic annotation///0008270 // zinc ion binding // inferred from electronic annotation///0016787 // hydrolase activity // inferred from electronic annotation///0016929 // SUMO-specific prote…	chr9:80121076-80121723 (+) // 62.6 // qE1
1445651_at	1.60308	0.68085	1.60308	up	64.561	103.497	-0.340425	0.340425
1445827_at	1.60069	0.678693	1.60069	up	62.3596	99.8182	-0.339346	0.339346	Zmynd8	228880	0006355 // regulation of transcription, DNA-templated // not recorded///0016310 // phosphorylation // inferred from electronic annotation///0051491 // positive regulation of filopodium assembly // not recorded///0060999 // positive regulation of dendritic spine development // not recorded///0098815 // modulation of excitatory postsynaptic potential // not recorded///1902897 // regulation of posts…	0005634 // nucleus // not recorded///0005737 // cytoplasm // not recorded///0043197 // dendritic spine // not recorded///0043198 // dendritic shaft // not recorded	0000977 // RNA polymerase II regulatory region sequence-specific DNA binding // not recorded///0003682 // chromatin binding // not recorded///0003712 // transcription cofactor activity // not recorded///0008270 // zinc ion binding // inferred from electronic annotation///0016301 // kinase activity // inferred from electronic annotation///0042393 // histone binding // not recorded///0046872 // met…	chr2:165883430-165884412 (-) // 86.66 // qH3
1446101_at	1.5021	0.586985	1.5021	up	31.2815	46.9881	-0.293492	0.293492						chr4:150527299-150527994 (+) // 35.04 // qE2
1446107_at	1.63606	0.710222	1.63606	up	54.9462	89.8952	-0.355111	0.355111						chr14:121306203-121306907 (-) // 69.74 // qE5
1446409_at	1.56443	0.645636	1.56443	up	45.8065	71.6611	-0.322818	0.322818	Gtdc1	227835	0008152 // metabolic process // inferred from electronic annotation		0016740 // transferase activity // inferred from electronic annotation///0016757 // transferase activity, transferring glycosyl groups // inferred from electronic annotation	chr2:44633122-44633782 (-) // 98.49 // qB
1446443_at	1.55108	0.633275	1.55108	up	74.3926	115.389	-0.316638	0.316638						chr1:38015850-38016511 (+) // 67.17 // qB
1447064_at	1.57065	0.651363	1.57065	up	38.8479	61.0166	-0.325682	0.325681						chr6:38458410-38458961 (+) // 61.61 // qB1
1447830_s_at	-1.59457	-0.673172	1.59457	down	111.991	70.2328	0.336586	-0.336586	Rgs2	19735	0006417 // regulation of translation // inferred from electronic annotation///0007049 // cell cycle // inferred from electronic annotation///0007186 // G-protein coupled receptor signaling pathway // traceable author statement///0007283 // spermatogenesis // inferred from expression pattern///0009968 // negative regulation of signal transduction // inferred from electronic annotation///0010519 //…	0005634 // nucleus // not recorded///0005634 // nucleus // traceable author statement///0005730 // nucleolus // inferred from electronic annotation///0005737 // cytoplasm // not recorded///0005829 // cytosol // inferred from mutant phenotype///0005886 // plasma membrane // inferred from mutant phenotype///0009898 // cytoplasmic side of plasma membrane // inferred from direct assay///0009898 // cy…	0005096 // GTPase activator activity // not recorded///0005096 // GTPase activator activity // traceable author statement///0005515 // protein binding // inferred from physical interaction///0048487 // beta-tubulin binding // not recorded	chr1:144000724-144000962 (-) // 97.48 // qF
1452717_at	-1.62183	-0.697623	1.62183	down	62.9219	38.7968	0.348812	-0.348812	Slc25a24	229731	0006810 // transport // inferred from electronic annotation///0006839 // mitochondrial transport // not recorded///0010941 // regulation of cell death // not recorded///0015867 // ATP transport // not recorded///0034599 // cellular response to oxidative stress // not recorded///0055085 // transmembrane transport // inferred from electronic annotation///0071277 // cellular response to calcium ion …	0005737 // cytoplasm // not recorded///0005739 // mitochondrion // inferred from direct assay///0005739 // mitochondrion // not recorded///0005743 // mitochondrial inner membrane // inferred from electronic annotation///0016020 // membrane // inferred from electronic annotation///0016021 // integral component of membrane // not recorded	0005347 // ATP transmembrane transporter activity // not recorded///0005509 // calcium ion binding // not recorded///0046872 // metal ion binding // inferred from electronic annotation	chr3:109167400-109168457 (+) // 81.83 // qF3
1453949_s_at	1.98117	0.986355	1.98117	up	141.482	280.301	-0.493177	0.493177	Lypla1	18777	0002084 // protein depalmitoylation // inferred from mutant phenotype///0006629 // lipid metabolic process // inferred from electronic annotation///0006631 // fatty acid metabolic process // inferred from electronic annotation///0042997 // negative regulation of Golgi to plasma membrane protein transport // inferred from mutant phenotype	0005737 // cytoplasm // inferred from electronic annotation///0005739 // mitochondrion // inferred from direct assay///0005829 // cytosol // inferred from direct assay///0070062 // extracellular exosome // not recorded	0004622 // lysophospholipase activity // not recorded///0008474 // palmitoyl-(protein) hydrolase activity // not recorded///0016289 // CoA hydrolase activity // inferred from electronic annotation///0016298 // lipase activity // not recorded///0016787 // hydrolase activity // inferred from electronic annotation///0034843 // 2-oxoglutaryl-CoA thioesterase activity // inferred from electronic annot…	chr1:4807785-4841137 (+) // 55.63 // qA1
1454799_at	-1.57865	-0.658696	1.57865	down	81.1572	51.4091	0.329348	-0.329348	Agpat9	231510	0006629 // lipid metabolic process // inferred from electronic annotation///0008152 // metabolic process // inferred from electronic annotation///0008654 // phospholipid biosynthetic process // inferred from electronic annotation///0016024 // CDP-diacylglycerol biosynthetic process // inferred from electronic annotation///0019432 // triglyceride biosynthetic process // inferred from direct assay/…	0005783 // endoplasmic reticulum // inferred from direct assay///0005783 // endoplasmic reticulum // not recorded///0005789 // endoplasmic reticulum membrane // not recorded///0016020 // membrane // inferred from electronic annotation///0016021 // integral component of membrane // inferred from electronic annotation	0003841 // 1-acylglycerol-3-phosphate O-acyltransferase activity // inferred from electronic annotation///0004366 // glycerol-3-phosphate O-acyltransferase activity // inferred from direct assay///0004366 // glycerol-3-phosphate O-acyltransferase activity // not recorded///0016740 // transferase activity // inferred from electronic annotation///0016746 // transferase activity, transferring acyl g…	chr5:100898152-100899102 (+) // 80.53 // qE4
1455436_at	2.2464	1.16762	2.2464	up	67.7844	152.271	-0.583809	0.583809	Diras2	68203	0007165 // signal transduction // inferred from electronic annotation///0007264 // small GTPase mediated signal transduction // inferred from electronic annotation	0005622 // intracellular // inferred from electronic annotation///0005886 // plasma membrane // not recorded///0016020 // membrane // inferred from electronic annotation	0000166 // nucleotide binding // inferred from electronic annotation///0005525 // GTP binding // not recorded	chr13:52504379-52505888 (-) // 95.96 // qA5
1455612_at	1.5135	0.597887	1.5135	up	55.5659	84.0988	-0.298943	0.298944	Slc38a9	268706	0003333 // amino acid transmembrane transport // not recorded///0006810 // transport // inferred from electronic annotation///0006865 // amino acid transport // inferred from electronic annotation///0032008 // positive regulation of TOR signaling // not recorded///0071230 // cellular response to amino acid stimulus // not recorded	0005764 // lysosome // not recorded///0005765 // lysosomal membrane // inferred from electronic annotation///0005768 // endosome // inferred from electronic annotation///0005770 // late endosome // not recorded///0016020 // membrane // inferred from electronic annotation///0016021 // integral component of membrane // inferred from electronic annotation///0031902 // late endosome membrane // infer…	0005515 // protein binding // inferred from electronic annotation///0015171 // amino acid transmembrane transporter activity // not recorded	chr13:112737704-112738750 (+) // 98.2 // qD2.2
1455870_at	-1.56677	-0.647791	1.56677	down	208.336	132.972	0.323895	-0.323895	Akap2///Pakap	11641///677884	0007015 // actin filament organization // inferred from direct assay///0007178 // transmembrane receptor protein serine/threonine kinase signaling pathway // inferred from physical interaction///0008104 // protein localization // inferred from physical interaction///0008360 // regulation of cell shape // inferred from electronic annotation///0051291 // protein heterooligomerization // not recorded	0016020 // membrane // inferred from electronic annotation///0043234 // protein complex // not recorded	0005515 // protein binding // inferred from physical interaction///0019904 // protein domain specific binding // not recorded///0051018 // protein kinase A binding // inferred from physical interaction	chr4:57895471-57896984 (+) // 96.77 // qB3
1456046_at	-1.94481	-0.959632	1.94481	down	80.5067	41.3956	0.479816	-0.479816	Cd93	17064	0002230 // positive regulation of defense response to virus by host // not recorded///0007155 // cell adhesion // inferred from electronic annotation///0016337 // single organismal cell-cell adhesion // not recorded///0016337 // single organismal cell-cell adhesion // inferred from sequence or structural similarity///0098779 // mitophagy in response to mitochondrial depolarization // not recorded	0005886 // plasma membrane // inferred from direct assay///0005886 // plasma membrane // not recorded///0009986 // cell surface // inferred from direct assay///0016020 // membrane // inferred from electronic annotation///0016021 // integral component of membrane // inferred from electronic annotation///0016023 // cytoplasmic membrane-bounded vesicle // inferred from direct assay	0001849 // complement component C1q binding // not recorded///0005509 // calcium ion binding // inferred from electronic annotation///0030246 // carbohydrate binding // inferred from electronic annotation	chr2:148437402-148439503 (-) // 86.34 // qG3
1456060_at	-2.08682	-1.06131	2.08682	down	79.1541	37.9305	0.530653	-0.530653	Maf	17132	0000122 // negative regulation of transcription from RNA polymerase II promoter // inferred from mutant phenotype///0001816 // cytokine production // inferred from direct assay///0002088 // lens development in camera-type eye // inferred from mutant phenotype///0006351 // transcription, DNA-templated // inferred from electronic annotation///0006355 // regulation of transcription, DNA-templated //…	0005634 // nucleus // inferred from direct assay///0005737 // cytoplasm // inferred from direct assay	0000981 // RNA polymerase II transcription factor activity, sequence-specific DNA binding // not recorded///0001228 // transcriptional activator activity, RNA polymerase II transcription regulatory region sequence-specific binding // inferred from direct assay///0003677 // DNA binding // inferred from direct assay///0003690 // double-stranded DNA binding // not recorded///0003700 // transcription…	chr8:115703182-115706121 (-) // 90.59 // qE1
1456110_at	-1.52269	-0.606626	1.52269	down	140.346	92.1698	0.303313	-0.303313	Ankrd11	77087	0001701 // in utero embryonic development // inferred from mutant phenotype///0001894 // tissue homeostasis // inferred from mutant phenotype///0035264 // multicellular organism growth // inferred from mutant phenotype///0042475 // odontogenesis of dentin-containing tooth // not recorded///0048705 // skeletal system morphogenesis // inferred from mutant phenotype///0048705 // skeletal system morp…	0005634 // nucleus // not recorded///0005654 // nucleoplasm // not recorded///0005737 // cytoplasm // not recorded///0005886 // plasma membrane // not recorded///0016020 // membrane // inferred from electronic annotation///0016021 // integral component of membrane // inferred from electronic annotation		chr8:122892952-122899797 (-) // 97.95 // qE1
1457007_at	1.59543	0.673943	1.59543	up	46.8942	74.8162	-0.336971	0.336971						chr11:62455577-62456015 (-) // 62.44 // qB2
1457205_at	1.56787	0.648804	1.56787	up	103.464	162.218	-0.324402	0.324402	Nsf	18195	0001921 // positive regulation of receptor recycling // not recorded///0006810 // transport // inferred from electronic annotation///0006813 // potassium ion transport // inferred from direct assay///0006886 // intracellular protein transport // not recorded///0006891 // intra-Golgi vesicle-mediated transport // not recorded///0008152 // metabolic process // inferred from electronic annotation///…	0005737 // cytoplasm // not recorded///0005765 // lysosomal membrane // not recorded///0005795 // Golgi stack // not recorded///0005886 // plasma membrane // not recorded///0014069 // postsynaptic density // not recorded///0043198 // dendritic shaft // not recorded///0043209 // myelin sheath // inferred from direct assay///0070062 // extracellular exosome // not recorded	0000166 // nucleotide binding // inferred from electronic annotation///0005515 // protein binding // inferred from physical interaction///0005524 // ATP binding // inferred from electronic annotation///0008022 // protein C-terminus binding // not recorded///0016787 // hydrolase activity // inferred from electronic annotation///0016887 // ATPase activity // not recorded///0017075 // syntaxin-1 bin…	chr11:103909437-103910080 (-) // 98.92 // qE1
1457477_at	1.54226	0.625048	1.54226	up	68.1962	105.176	-0.312524	0.312524						chr14:120328567-120329380 (+) // 81.8 // qE4
1457781_at	1.77833	0.830523	1.77833	up	111.654	198.557	-0.415262	0.415262	Kcnq1ot1	63830	0006349 // regulation of gene expression by genetic imprinting // inferred from direct assay///0006349 // regulation of gene expression by genetic imprinting // inferred from mutant phenotype///0010216 // maintenance of DNA methylation // inferred from direct assay///0016458 // gene silencing // inferred from direct assay///0016458 // gene silencing // inferred from mutant phenotype///0044027 // …		0003682 // chromatin binding // inferred from direct assay///0005515 // protein binding // inferred from physical interaction///0032403 // protein complex binding // inferred from direct assay	chr7:143277069-143277769 (-) // 99.86 // qF5
1458038_at	1.60246	0.680288	1.60246	up	32.2433	51.6687	-0.340144	0.340144						chr13:111486606-111487359 (-) // 73.31 // qD2.2
1458077_at	1.51166	0.596131	1.51166	up	65.6923	99.3042	-0.298065	0.298066						chr2:60035101-60035792 (-) // 78.29 // qC1.1
1458156_at	1.74849	0.806111	1.74849	up	71.9191	125.75	-0.403056	0.403055						chr4:150417369-150418020 (+) // 99.85 // qE2
1458469_at	1.5461	0.628635	1.5461	up	287.852	445.049	-0.314318	0.314318						chr16:52052145-52053077 (+) // 98.52 // qB5
1458586_at	2.20652	1.14177	2.20652	up	41.4432	91.4451	-0.570886	0.570886						chr7:102171106-102171840 (-) // 57.9 // qE2
1458617_at	1.50269	0.587547	1.50269	up	89.9839	135.218	-0.293774	0.293773	Zmynd8	228880	0006355 // regulation of transcription, DNA-templated // not recorded///0016310 // phosphorylation // inferred from electronic annotation///0051491 // positive regulation of filopodium assembly // not recorded///0060999 // positive regulation of dendritic spine development // not recorded///0098815 // modulation of excitatory postsynaptic potential // not recorded///1902897 // regulation of posts…	0005634 // nucleus // not recorded///0005737 // cytoplasm // not recorded///0043197 // dendritic spine // not recorded///0043198 // dendritic shaft // not recorded	0000977 // RNA polymerase II regulatory region sequence-specific DNA binding // not recorded///0003682 // chromatin binding // not recorded///0003712 // transcription cofactor activity // not recorded///0008270 // zinc ion binding // inferred from electronic annotation///0016301 // kinase activity // inferred from electronic annotation///0042393 // histone binding // not recorded///0046872 // met…	chr2:165873023-165873617 (-) // 100.0 // qH3
1458802_at	-1.7452	-0.80339	1.7452	down	203.085	116.368	0.401695	-0.401695	Hivep3	16656	0006351 // transcription, DNA-templated // inferred from electronic annotation///0006355 // regulation of transcription, DNA-templated // inferred from electronic annotation///0006366 // transcription from RNA polymerase II promoter // not recorded///0007165 // signal transduction // not recorded///0035914 // skeletal muscle cell differentiation // inferred from mutant phenotype///0045893 // posi…	0005634 // nucleus // inferred from direct assay///0005737 // cytoplasm // inferred from electronic annotation	0003676 // nucleic acid binding // inferred from electronic annotation///0003677 // DNA binding // inferred from direct assay///0003700 // transcription factor activity, sequence-specific DNA binding // not recorded///0043565 // sequence-specific DNA binding // not recorded///0044212 // transcription regulatory region DNA binding // not recorded///0046872 // metal ion binding // inferred from ele…	chr4:120137182-120138042 (+) // 91.03 // qD2.1
1458899_at	1.54178	0.6246	1.54178	up	39.3498	60.669	-0.3123	0.3123	Usp53	99526	0006511 // ubiquitin-dependent protein catabolic process // inferred from electronic annotation///0016579 // protein deubiquitination // inferred from electronic annotation		0036459 // ubiquitinyl hydrolase activity // inferred from electronic annotation	chr3:122955586-122956419 (-) // 31.73 // qG1
1460014_at	-2.55065	-1.35086	2.55065	down	81.9405	32.1253	0.675432	-0.675432	Treml4	224840	0002457 // T cell antigen processing and presentation // inferred from mutant phenotype///0006911 // phagocytosis, engulfment // inferred from direct assay	0016020 // membrane // inferred from electronic annotation///0016021 // integral component of membrane // inferred from electronic annotation	0005515 // protein binding // inferred from physical interaction	chr17:48274425-48275363 (+) // 99.25 // qC
1460028_at	1.86042	0.895626	1.86042	up	98.8387	183.881	-0.447813	0.447813	Grip2	243547	0007219 // Notch signaling pathway // inferred from direct assay///0014824 // artery smooth muscle contraction // inferred from mutant phenotype///0015031 // protein transport // not recorded///0045777 // positive regulation of blood pressure // inferred from mutant phenotype	0005737 // cytoplasm // not recorded///0005886 // plasma membrane // not recorded///0014069 // postsynaptic density // not recorded///0016020 // membrane // not recorded///0030425 // dendrite // not recorded///0043198 // dendritic shaft // not recorded///0045211 // postsynaptic membrane // not recorded	0005515 // protein binding // inferred from electronic annotation///0008022 // protein C-terminus binding // not recorded///0030159 // receptor signaling complex scaffold activity // inferred from electronic annotation///0035254 // glutamate receptor binding // not recorded	chr6:91761513-91761878 (-) // 97.32 // qD1
1460135_at	1.55706	0.638827	1.55706	up	155.547	242.197	-0.319413	0.319414	A930005H10Rik	68161				chr3:115887137-115887786 (-) // 86.44 // qG1

## Sheet: 48 h F1.5
SUPPLEMENTARY TABLE 2. Microarray analysis of the expression of genes with more than 1.5-fold changes in Cko B10 cells before and 48 h after anti-CD40 stimulation. B10 cells were sorted from Ctrl or Cko mice and subjected for anti-CD40 stimulation. Genes whose expression was changed for more than 1.5-fold in Cko B10 cells were listed.
Probe Set ID	FC ([cko 48.CEL] vs [ctrl 48.CEL])	Log FC ([cko 48.CEL] vs [ctrl 48.CEL])	FC (abs) ([cko 48.CEL] vs [ctrl 48.CEL])	Regulation ([cko 48.CEL] vs [ctrl 48.CEL])	cko 48.CEL(raw)	ctrl 48.CEL(raw)	cko 48.CEL(normalized)	ctrl 48.CEL(normalized)	Gene Symbol	Entrez Gene	Gene Ontology Biological Process	Gene Ontology Cellular Component	Gene Ontology Molecular Function	Alignments
AFFX-18SRNAMur/X00686_5_at	-1.54497	-0.627579	1.54497	down	4316.93	6669.53	-0.313789	0.313789
AFFX-18SRNAMur/X00686_M_at	-2.0767	-1.05429	2.0767	down	2413.23	5011.56	-0.527146	0.527146
AFFX-18SRNAMur/X00686_3_at	-2.40072	-1.26347	2.40072	down	857.934	2059.66	-0.631733	0.631733
1415677_at	-1.57099	-0.65167	1.57099	down	141.486	222.272	-0.325835	0.325835	Dhrs1	52585	0008152 // metabolic process // inferred from electronic annotation///0055114 // oxidation-reduction process // inferred from electronic annotation	0005739 // mitochondrion // inferred from direct assay///0005743 // mitochondrial inner membrane // inferred from direct assay///0005783 // endoplasmic reticulum // not recorded	0005515 // protein binding // inferred from electronic annotation///0016491 // oxidoreductase activity // inferred from electronic annotation///0018446 // pinocarveol dehydrogenase activity // inferred from electronic annotation///0018447 // chloral hydrate dehydrogenase activity // inferred from electronic annotation///0018448 // hydroxymethylmethylsilanediol oxidase activity // inferred from el…	chr14:55739017-55745634 (-) // 96.87 // qC3
1415856_at	1.77913	0.831171	1.77913	up	316.56	177.93	0.415586	-0.415585	Emb	13723	0007155 // cell adhesion // not recorded///0035879 // plasma membrane lactate transport // not recorded	0005886 // plasma membrane // inferred from electronic annotation///0005887 // integral component of plasma membrane // not recorded///0016020 // membrane // inferred from electronic annotation///0016021 // integral component of membrane // inferred from electronic annotation///0030054 // cell junction // inferred from electronic annotation///0045202 // synapse // inferred from electronic annotat…		chr13:117220601-117274185 (+) // 99.37 // qD2.3
1415857_at	1.59152	0.670408	1.59152	up	848.965	533.429	0.335204	-0.335204	Emb	13723	0007155 // cell adhesion // not recorded///0035879 // plasma membrane lactate transport // not recorded	0005886 // plasma membrane // inferred from electronic annotation///0005887 // integral component of plasma membrane // not recorded///0016020 // membrane // inferred from electronic annotation///0016021 // integral component of membrane // inferred from electronic annotation///0030054 // cell junction // inferred from electronic annotation///0045202 // synapse // inferred from electronic annotat…		chr13:117220601-117274185 (+) // 99.37 // qD2.3
1415874_at	-1.50124	-0.58615	1.50124	down	29.2532	43.9159	-0.293075	0.293075	Spry1	24063	0000132 // establishment of mitotic spindle orientation // inferred from genetic interaction///0001656 // metanephros development // inferred from genetic interaction///0001657 // ureteric bud development // inferred from genetic interaction///0001657 // ureteric bud development // inferred from mutant phenotype///0001759 // organ induction // inferred from mutant phenotype///0007275 // multicell…	0005623 // cell // inferred from genetic interaction///0005737 // cytoplasm // inferred from electronic annotation///0016020 // membrane // inferred from electronic annotation	0005515 // protein binding // inferred from physical interaction	chr3:37639936-37644598 (+) // 93.25 // qB
1415899_at	1.6128	0.689571	1.6128	up	1121.02	695.072	0.344786	-0.344786	Junb	16477	0000122 // negative regulation of transcription from RNA polymerase II promoter // not recorded///0001570 // vasculogenesis // inferred from mutant phenotype///0001649 // osteoblast differentiation // inferred from mutant phenotype///0001701 // in utero embryonic development // inferred from mutant phenotype///0001829 // trophectodermal cell differentiation // inferred from direct assay///0001829…	0000790 // nuclear chromatin // not recorded///0005634 // nucleus // not recorded///0005654 // nucleoplasm // not recorded///0005667 // transcription factor complex // not recorded	0000977 // RNA polymerase II regulatory region sequence-specific DNA binding // inferred from direct assay///0000978 // RNA polymerase II core promoter proximal region sequence-specific DNA binding // inferred from mutant phenotype///0001077 // transcriptional activator activity, RNA polymerase II core promoter proximal region sequence-specific binding // inferred from mutant phenotype///0003677 …	chr8:84976909-84978748 (-) // 96.45 // qC3
1415943_at	-2.83169	-1.50166	2.83169	down	21.8404	61.8453	-0.750832	0.750832	Sdc1	20969	0001657 // ureteric bud development // inferred from electronic annotation///0006954 // inflammatory response // not recorded///0009636 // response to toxic substance // inferred from electronic annotation///0010033 // response to organic substance // inferred from electronic annotation///0016477 // cell migration // not recorded///0042060 // wound healing // inferred from electronic annotation//…	0005576 // extracellular region // inferred from electronic annotation///0005737 // cytoplasm // not recorded///0005796 // Golgi lumen // traceable author statement///0005925 // focal adhesion // not recorded///0009897 // external side of plasma membrane // inferred from direct assay///0009986 // cell surface // inferred from direct assay///0009986 // cell surface // not recorded///0016020 // mem…	0001948 // glycoprotein binding // inferred from physical interaction///0005515 // protein binding // inferred from electronic annotation///0008022 // protein C-terminus binding // not recorded	chr12:8771360-8793711 (+) // 96.12 // qA1.1
1415971_at	1.51184	0.596302	1.51184	up	955.546	632.043	0.298151	-0.298151	Marcks	17118		0005737 // cytoplasm // inferred from direct assay///0005813 // centrosome // inferred from direct assay///0005856 // cytoskeleton // inferred from electronic annotation///0005925 // focal adhesion // inferred from electronic annotation///0005938 // cell cortex // inferred from direct assay///0016020 // membrane // inferred from direct assay///0042585 // germinal vesicle // inferred from direct a…	0003779 // actin binding // inferred from electronic annotation///0005080 // protein kinase C binding // inferred from physical interaction///0005515 // protein binding // inferred from physical interaction///0005516 // calmodulin binding // inferred from electronic annotation	chr10:37133236-37138926 (-) // 92.26 // qB1
1415973_at	1.62572	0.701082	1.62572	up	642.558	395.244	0.350541	-0.350541	Marcks	17118		0005737 // cytoplasm // inferred from direct assay///0005813 // centrosome // inferred from direct assay///0005856 // cytoskeleton // inferred from electronic annotation///0005925 // focal adhesion // inferred from electronic annotation///0005938 // cell cortex // inferred from direct assay///0016020 // membrane // inferred from direct assay///0042585 // germinal vesicle // inferred from direct a…	0003779 // actin binding // inferred from electronic annotation///0005080 // protein kinase C binding // inferred from physical interaction///0005515 // protein binding // inferred from physical interaction///0005516 // calmodulin binding // inferred from electronic annotation	chr10:37133236-37138926 (-) // 92.26 // qB1
1416007_at	2.42688	1.2791	2.42688	up	897.62	369.866	0.639551	-0.639551	Satb1	20230	0000122 // negative regulation of transcription from RNA polymerase II promoter // inferred from direct assay///0000122 // negative regulation of transcription from RNA polymerase II promoter // not recorded///0006325 // chromatin organization // inferred from direct assay///0006338 // chromatin remodeling // inferred from mutant phenotype///0006351 // transcription, DNA-templated // inferred fro…	0000785 // chromatin // inferred from direct assay///0005634 // nucleus // not recorded///0005720 // nuclear heterochromatin // inferred from direct assay///0016363 // nuclear matrix // inferred from direct assay///0016605 // PML body // not recorded	0000977 // RNA polymerase II regulatory region sequence-specific DNA binding // not recorded///0001227 // transcriptional repressor activity, RNA polymerase II transcription regulatory region sequence-specific binding // not recorded///0003677 // DNA binding // inferred from direct assay///0003682 // chromatin binding // inferred from direct assay///0003700 // transcription factor activity, seque…	chr17:51738656-51832669 (-) // 95.16 // qC
1416008_at	2.39474	1.25987	2.39474	up	1463.23	611.019	0.629934	-0.629934	Satb1	20230	0000122 // negative regulation of transcription from RNA polymerase II promoter // inferred from direct assay///0000122 // negative regulation of transcription from RNA polymerase II promoter // not recorded///0006325 // chromatin organization // inferred from direct assay///0006338 // chromatin remodeling // inferred from mutant phenotype///0006351 // transcription, DNA-templated // inferred fro…	0000785 // chromatin // inferred from direct assay///0005634 // nucleus // not recorded///0005720 // nuclear heterochromatin // inferred from direct assay///0016363 // nuclear matrix // inferred from direct assay///0016605 // PML body // not recorded	0000977 // RNA polymerase II regulatory region sequence-specific DNA binding // not recorded///0001227 // transcriptional repressor activity, RNA polymerase II transcription regulatory region sequence-specific binding // not recorded///0003677 // DNA binding // inferred from direct assay///0003682 // chromatin binding // inferred from direct assay///0003700 // transcription factor activity, seque…	chr17:51738656-51832669 (-) // 95.16 // qC
1416101_a_at	-2.37556	-1.24827	2.37556	down	54.1075	128.536	-0.624133	0.624133	Hist1h1c	50708	0000122 // negative regulation of transcription from RNA polymerase II promoter // inferred from genetic interaction///0006334 // nucleosome assembly // inferred from electronic annotation///0006357 // regulation of transcription from RNA polymerase II promoter // inferred from mutant phenotype///0016584 // nucleosome positioning // inferred from mutant phenotype///0080182 // histone H3-K4 trimet…	0000786 // nucleosome // inferred from electronic annotation///0005634 // nucleus // not recorded///0005694 // chromosome // inferred from electronic annotation///0005719 // nuclear euchromatin // not recorded///0035327 // transcriptionally active chromatin // inferred from direct assay	0003677 // DNA binding // inferred from direct assay///0005515 // protein binding // inferred from physical interaction///0031490 // chromatin DNA binding // not recorded///0044822 // poly(A) RNA binding // not recorded	chr13:23738806-23740367 (+) // 92.02 // qA3.1
1416129_at	1.75705	0.813154	1.75705	up	72.6372	41.3405	0.406577	-0.406577	Errfi1	74155	0007175 // negative regulation of epidermal growth factor-activated receptor activity // inferred from mutant phenotype///0007175 // negative regulation of epidermal growth factor-activated receptor activity // not recorded///0031098 // stress-activated protein kinase signaling cascade // not recorded///0031953 // negative regulation of protein autophosphorylation // not recorded///0032691 // neg…	0005634 // nucleus // inferred from electronic annotation///0005737 // cytoplasm // inferred from direct assay///0005737 // cytoplasm // not recorded///0005829 // cytosol // not recorded///0005886 // plasma membrane // not recorded///0016020 // membrane // inferred from electronic annotation///0031234 // extrinsic component of cytoplasmic side of plasma membrane // inferred from direct assay	0005515 // protein binding // inferred from physical interaction///0017124 // SH3 domain binding // not recorded///0019900 // kinase binding // not recorded///0019901 // protein kinase binding // not recorded///0031267 // small GTPase binding // not recorded	chr4:150855071-150868889 (+) // 96.37 // qE2
1416190_a_at	-1.56026	-0.641787	1.56026	down	607.901	948.483	-0.320893	0.320893	Sec61a1	53421	0006614 // SRP-dependent cotranslational protein targeting to membrane // not recorded///0006620 // posttranslational protein targeting to membrane // not recorded///0006810 // transport // inferred from electronic annotation///0007029 // endoplasmic reticulum organization // not recorded///0015031 // protein transport // inferred from electronic annotation///0016049 // cell growth // not recorde…	0005622 // intracellular // ---///0005783 // endoplasmic reticulum // inferred from electronic annotation///0005789 // endoplasmic reticulum membrane // inferred from electronic annotation///0005791 // rough endoplasmic reticulum // not recorded///0016020 // membrane // not recorded///0016021 // integral component of membrane // inferred from electronic annotation///0030670 // phagocytic vesicle …	0005515 // protein binding // inferred from electronic annotation///0043022 // ribosome binding // inferred from direct assay	chr6:88503602-88518842 (-) // 96.22 // qD1
1416191_at	-1.5959	-0.674366	1.5959	down	1018.66	1625.67	-0.337183	0.337183	Sec61a1	53421	0006614 // SRP-dependent cotranslational protein targeting to membrane // not recorded///0006620 // posttranslational protein targeting to membrane // not recorded///0006810 // transport // inferred from electronic annotation///0007029 // endoplasmic reticulum organization // not recorded///0015031 // protein transport // inferred from electronic annotation///0016049 // cell growth // not recorde…	0005622 // intracellular // ---///0005783 // endoplasmic reticulum // inferred from electronic annotation///0005789 // endoplasmic reticulum membrane // inferred from electronic annotation///0005791 // rough endoplasmic reticulum // not recorded///0016020 // membrane // not recorded///0016021 // integral component of membrane // inferred from electronic annotation///0030670 // phagocytic vesicle …	0005515 // protein binding // inferred from electronic annotation///0043022 // ribosome binding // inferred from direct assay	chr6:88503602-88518842 (-) // 96.22 // qD1
1416200_at	2.86196	1.517	2.86196	up	94.2966	32.9482	0.758502	-0.758502	Il33	77125	0002686 // negative regulation of leukocyte migration // inferred from genetic interaction///0002826 // negative regulation of T-helper 1 type immune response // inferred from genetic interaction///0002830 // positive regulation of type 2 immune response // inferred from direct assay///0002830 // positive regulation of type 2 immune response // inferred from genetic interaction///0006351 // trans…	0005576 // extracellular region // inferred from electronic annotation///0005615 // extracellular space // inferred from electronic annotation///0005634 // nucleus // not recorded///0005694 // chromosome // inferred from electronic annotation///0030133 // transport vesicle // inferred from electronic annotation///0031410 // cytoplasmic vesicle // inferred from electronic annotation	0005125 // cytokine activity // inferred from direct assay///0005125 // cytokine activity // inferred from physical interaction///0005125 // cytokine activity // not recorded///0005515 // protein binding // inferred from electronic annotation	chr19:29925112-29960715 (+) // 97.66 // qC1
1416359_at	1.64392	0.717144	1.64392	up	338.201	205.728	0.358572	-0.358572	Snx18	170625	0000281 // mitotic cytokinesis // not recorded///0006810 // transport // inferred from electronic annotation///0006886 // intracellular protein transport // inferred from electronic annotation///0006897 // endocytosis // not recorded///0007049 // cell cycle // inferred from electronic annotation///0007067 // mitotic nuclear division // inferred from electronic annotation///0015031 // protein tran…	0005768 // endosome // not recorded///0005886 // plasma membrane // inferred from electronic annotation///0010008 // endosome membrane // inferred from electronic annotation///0012505 // endomembrane system // inferred from electronic annotation///0016020 // membrane // inferred from electronic annotation///0016023 // cytoplasmic membrane-bounded vesicle // not recorded///0019898 // extrinsic com…	0005515 // protein binding // inferred from physical interaction///0005546 // phosphatidylinositol-4,5-bisphosphate binding // not recorded///0008289 // lipid binding // inferred from electronic annotation///0035091 // phosphatidylinositol binding // inferred from direct assay	chr13:113592182-113618545 (-) // 98.45 // qD2.2
1416360_at	1.53554	0.61875	1.53554	up	81.5916	53.1353	0.309375	-0.309375	Snx18	170625	0000281 // mitotic cytokinesis // not recorded///0006810 // transport // inferred from electronic annotation///0006886 // intracellular protein transport // inferred from electronic annotation///0006897 // endocytosis // not recorded///0007049 // cell cycle // inferred from electronic annotation///0007067 // mitotic nuclear division // inferred from electronic annotation///0015031 // protein tran…	0005768 // endosome // not recorded///0005886 // plasma membrane // inferred from electronic annotation///0010008 // endosome membrane // inferred from electronic annotation///0012505 // endomembrane system // inferred from electronic annotation///0016020 // membrane // inferred from electronic annotation///0016023 // cytoplasmic membrane-bounded vesicle // not recorded///0019898 // extrinsic com…	0005515 // protein binding // inferred from physical interaction///0005546 // phosphatidylinositol-4,5-bisphosphate binding // not recorded///0008289 // lipid binding // inferred from electronic annotation///0035091 // phosphatidylinositol binding // inferred from direct assay	chr13:113592182-113618545 (-) // 98.45 // qD2.2
1416389_a_at	-2.07228	-1.05122	2.07228	down	192.622	399.166	-0.525609	0.52561	Rcbtb2	105670		0001669 // acrosomal vesicle // inferred from direct assay		chr14:73138768-73184218 (+) // 89.24 // qD3
1416442_at	1.75062	0.807869	1.75062	up	1723.59	984.557	0.403934	-0.403934	Ier2	15936	0030182 // neuron differentiation // not recorded///0048870 // cell motility // not recorded///0071774 // response to fibroblast growth factor // not recorded	0005634 // nucleus // not recorded///0005737 // cytoplasm // inferred from direct assay///0005737 // cytoplasm // not recorded	0003677 // DNA binding // not recorded	chr8:84661332-84662842 (-) // 92.19 // qC2
1416470_a_at	-1.57719	-0.65736	1.57719	down	1993.43	3144.03	-0.32868	0.32868	Rpn1	103963	0006486 // protein glycosylation // inferred from electronic annotation///0018279 // protein N-linked glycosylation via asparagine // not recorded	0005783 // endoplasmic reticulum // inferred from electronic annotation///0005789 // endoplasmic reticulum membrane // inferred from direct assay///0005791 // rough endoplasmic reticulum // inferred from direct assay///0005791 // rough endoplasmic reticulum // not recorded///0008250 // oligosaccharyltransferase complex // not recorded///0016020 // membrane // not recorded///0016021 // integral co…	0004579 // dolichyl-diphosphooligosaccharide-protein glycotransferase activity // not recorded///0005515 // protein binding // inferred from electronic annotation///0016740 // transferase activity // inferred from electronic annotation///0016757 // transferase activity, transferring glycosyl groups // inferred from electronic annotation///0044822 // poly(A) RNA binding // not recorded	chr6:88084479-88103979 (+) // 98.05 // qD1
1416488_at	2.50467	1.32462	2.50467	up	119.004	47.5129	0.66231	-0.66231	Ccng2	12452	0007049 // cell cycle // inferred from electronic annotation///0007067 // mitotic nuclear division // inferred from electronic annotation///0051301 // cell division // inferred from electronic annotation///0051726 // regulation of cell cycle // inferred from direct assay	0005634 // nucleus // inferred from electronic annotation///0005737 // cytoplasm // inferred from electronic annotation		chr5:93267256-93276227 (+) // 97.9 // qE2
1416490_at	-3.04866	-1.60817	3.04866	down	13.2426	40.3722	-0.804087	0.804087	Tmed6	66269	0006810 // transport // inferred from electronic annotation	0005783 // endoplasmic reticulum // inferred from electronic annotation///0005789 // endoplasmic reticulum membrane // inferred from electronic annotation///0016020 // membrane // inferred from electronic annotation///0016021 // integral component of membrane // inferred from electronic annotation		chr8:107061475-107065658 (-) // 98.22 // qD3
1416497_at	-1.98169	-0.986734	1.98169	down	964.266	1910.88	-0.493367	0.493367	Pdia4	12304	0006457 // protein folding // not recorded///0008152 // metabolic process // inferred from electronic annotation///0034976 // response to endoplasmic reticulum stress // not recorded///0045454 // cell redox homeostasis // inferred from electronic annotation///0061077 // chaperone-mediated protein folding // not recorded///1903334 // positive regulation of protein folding // not recorded	0005783 // endoplasmic reticulum // inferred from direct assay///0005788 // endoplasmic reticulum lumen // inferred from electronic annotation///0005790 // smooth endoplasmic reticulum // not recorded///0009986 // cell surface // inferred from direct assay///0009986 // cell surface // not recorded///0034663 // endoplasmic reticulum chaperone complex // inferred from direct assay///0042470 // mela…	0003756 // protein disulfide isomerase activity // not recorded///0005515 // protein binding // inferred from electronic annotation///0016853 // isomerase activity // inferred from electronic annotation///0044822 // poly(A) RNA binding // not recorded	chr6:47796088-47813509 (-) // 95.73 // qB2.3
1416505_at	2.7092	1.43787	2.7092	up	507.2	187.214	0.718933	-0.718932	Nr4a1	15370	0001938 // positive regulation of endothelial cell proliferation // not recorded///0002042 // cell migration involved in sprouting angiogenesis // not recorded///0006351 // transcription, DNA-templated // inferred from electronic annotation///0006355 // regulation of transcription, DNA-templated // inferred from electronic annotation///0006366 // transcription from RNA polymerase II promoter // i…	0005634 // nucleus // inferred from direct assay///0005634 // nucleus // not recorded///0005654 // nucleoplasm // not recorded///0005667 // transcription factor complex // inferred from direct assay///0005737 // cytoplasm // not recorded///0031965 // nuclear membrane // not recorded	0001077 // transcriptional activator activity, RNA polymerase II core promoter proximal region sequence-specific binding // inferred from direct assay///0001077 // transcriptional activator activity, RNA polymerase II core promoter proximal region sequence-specific binding // not recorded///0003677 // DNA binding // inferred from direct assay///0003700 // transcription factor activity, sequence-s…	chr15:101266850-101274799 (+) // 93.43 // qF1
1416529_at	-2.63413	-1.39733	2.63413	down	18.3157	48.246	-0.698664	0.698664	Emp1	13730	0008219 // cell death // not recorded///0016049 // cell growth // inferred from electronic annotation///0032060 // bleb assembly // not recorded	0005886 // plasma membrane // not recorded///0016020 // membrane // inferred from electronic annotation///0016021 // integral component of membrane // inferred from electronic annotation	0005515 // protein binding // inferred from electronic annotation	chr6:135362923-135383173 (+) // 93.48 // qG1
1416576_at	1.57718	0.657349	1.57718	up	332.286	210.684	0.328674	-0.328674	Socs3	12702	0001666 // response to hypoxia // inferred from electronic annotation///0001932 // regulation of protein phosphorylation // inferred from direct assay///0006469 // negative regulation of protein kinase activity // not recorded///0007165 // signal transduction // not recorded///0007259 // JAK-STAT cascade // not recorded///0007568 // aging // inferred from electronic annotation///0009408 // respon…	0005737 // cytoplasm // not recorded///0005829 // cytosol // traceable author statement	0004860 // protein kinase inhibitor activity // not recorded///0005515 // protein binding // inferred from physical interaction	chr11:117966078-117969394 (-) // 97.12 // qE2
1416579_a_at	-2.64585	-1.40373	2.64585	down	235.78	623.84	-0.701867	0.701866	Epcam	17075	0001657 // ureteric bud development // inferred from expression pattern///0008284 // positive regulation of cell proliferation // not recorded///0023019 // signal transduction involved in regulation of gene expression // not recorded///0043066 // negative regulation of apoptotic process // not recorded///0045944 // positive regulation of transcription from RNA polymerase II promoter // not record…	0005886 // plasma membrane // not recorded///0005923 // bicellular tight junction // not recorded///0009986 // cell surface // inferred from direct assay///0016020 // membrane // inferred from electronic annotation///0016021 // integral component of membrane // not recorded///0016323 // basolateral plasma membrane // inferred from sequence or structural similarity///0016324 // apical plasma membr…	0005515 // protein binding // inferred from electronic annotation///0032403 // protein complex binding // not recorded///0098641 // cadherin binding involved in cell-cell adhesion // not recorded	chr17:87635978-87651127 (+) // 80.59 // qE4
1416592_at	-1.87377	-0.905945	1.87377	down	77.8769	145.924	-0.452972	0.452972	Glrx	93692	0006810 // transport // inferred from electronic annotation///0032024 // positive regulation of insulin secretion // not recorded///0045454 // cell redox homeostasis // inferred from electronic annotation///0045838 // positive regulation of membrane potential // not recorded///0045921 // positive regulation of exocytosis // not recorded///0055114 // oxidation-reduction process // inferred from el…	0005634 // nucleus // inferred from direct assay///0005634 // nucleus // not recorded///0005737 // cytoplasm // inferred from direct assay///0005737 // cytoplasm // not recorded///0005739 // mitochondrion // inferred from direct assay///0005758 // mitochondrial intermembrane space // not recorded///0005829 // cytosol // not recorded///0030425 // dendrite // not recorded///0043025 // neuronal cell…	0009055 // electron carrier activity // inferred from electronic annotation///0015035 // protein disulfide oxidoreductase activity // inferred from electronic annotation///0015038 // glutathione disulfide oxidoreductase activity // not recorded///0019153 // protein-disulfide reductase (glutathione) activity // traceable author statement///0047485 // protein N-terminus binding // not recorded	chr13:75839906-75850147 (+) // 91.56 // qC1
1416593_at	-1.63609	-0.710254	1.63609	down	94.5029	154.616	-0.355127	0.355127	Glrx	93692	0006810 // transport // inferred from electronic annotation///0032024 // positive regulation of insulin secretion // not recorded///0045454 // cell redox homeostasis // inferred from electronic annotation///0045838 // positive regulation of membrane potential // not recorded///0045921 // positive regulation of exocytosis // not recorded///0055114 // oxidation-reduction process // inferred from el…	0005634 // nucleus // inferred from direct assay///0005634 // nucleus // not recorded///0005737 // cytoplasm // inferred from direct assay///0005737 // cytoplasm // not recorded///0005739 // mitochondrion // inferred from direct assay///0005758 // mitochondrial intermembrane space // not recorded///0005829 // cytosol // not recorded///0030425 // dendrite // not recorded///0043025 // neuronal cell…	0009055 // electron carrier activity // inferred from electronic annotation///0015035 // protein disulfide oxidoreductase activity // inferred from electronic annotation///0015038 // glutathione disulfide oxidoreductase activity // not recorded///0019153 // protein-disulfide reductase (glutathione) activity // traceable author statement///0047485 // protein N-terminus binding // not recorded	chr13:75839906-75850147 (+) // 91.56 // qC1
1416619_at	-2.04014	-1.02867	2.04014	down	61.7729	126.025	-0.514335	0.514335	Vsir	74048	0002725 // negative regulation of T cell cytokine production // inferred from direct assay///0030509 // BMP signaling pathway // inferred from genetic interaction///0030513 // positive regulation of BMP signaling pathway // inferred from genetic interaction///0030513 // positive regulation of BMP signaling pathway // inferred from mutant phenotype///0048863 // stem cell differentiation // inferre…	0005886 // plasma membrane // inferred from direct assay///0009897 // external side of plasma membrane // inferred from direct assay///0016020 // membrane // inferred from electronic annotation///0016021 // integral component of membrane // inferred from electronic annotation	0005515 // protein binding // inferred from physical interaction	chr10:60346900-60372688 (+) // 93.18 // qB4
1416630_at	2.45151	1.29367	2.45151	up	464.876	189.628	0.646835	-0.646836	Id3	15903	0000122 // negative regulation of transcription from RNA polymerase II promoter // inferred from direct assay///0000122 // negative regulation of transcription from RNA polymerase II promoter // inferred from genetic interaction///0001656 // metanephros development // inferred from expression pattern///0006275 // regulation of DNA replication // not recorded///0006351 // transcription, DNA-templa…	0005634 // nucleus // inferred from mutant phenotype///0005634 // nucleus // not recorded///0005654 // nucleoplasm // not recorded///0005737 // cytoplasm // inferred from direct assay///0015630 // microtubule cytoskeleton // not recorded	0003700 // transcription factor activity, sequence-specific DNA binding // inferred from direct assay///0005515 // protein binding // inferred from physical interaction///0008134 // transcription factor binding // inferred from physical interaction///0019904 // protein domain specific binding // inferred from direct assay///0046983 // protein dimerization activity // inferred from electronic anno…	chr4:136143752-136145387 (+) // 87.45 // qD3
1416666_at	-1.7138	-0.777195	1.7138	down	31.1727	53.4237	-0.388597	0.388597	Serpine2	20720	0007275 // multicellular organismal development // inferred from electronic annotation///0007399 // nervous system development // inferred from electronic annotation///0007566 // embryo implantation // inferred from electronic annotation///0007596 // blood coagulation // inferred from mutant phenotype///0008285 // negative regulation of cell proliferation // inferred from genetic interaction///00…	0005576 // extracellular region // inferred from direct assay///0005576 // extracellular region // not recorded///0005615 // extracellular space // not recorded///0005829 // cytosol // not recorded///0016020 // membrane // not recorded///0031012 // extracellular matrix // not recorded///0031091 // platelet alpha granule // not recorded///0031232 // extrinsic component of external side of plasma m…	0004867 // serine-type endopeptidase inhibitor activity // inferred from mutant phenotype///0004867 // serine-type endopeptidase inhibitor activity // not recorded///0005102 // receptor binding // inferred from genetic interaction///0005102 // receptor binding // not recorded///0005515 // protein binding // inferred from electronic annotation///0005539 // glycosaminoglycan binding // not recorded…	chr1:79794228-79858677 (-) // 96.4 // qC4
1416767_a_at	1.50325	0.588087	1.50325	up	215.962	143.663	0.294043	-0.294044	Smim14	68552		0005783 // endoplasmic reticulum // not recorded///0005789 // endoplasmic reticulum membrane // inferred from electronic annotation///0016020 // membrane // inferred from electronic annotation///0016021 // integral component of membrane // inferred from electronic annotation		chr5:65449602-65492945 (-) // 97.92 // qC3.1
1416808_at	1.71456	0.77784	1.71456	up	273.572	159.558	0.38892	-0.38892	Nid1	18073	0007155 // cell adhesion // inferred from electronic annotation///0007160 // cell-matrix adhesion // inferred from direct assay///0010811 // positive regulation of cell-substrate adhesion // inferred from direct assay///0030198 // extracellular matrix organization // inferred from direct assay///0032836 // glomerular basement membrane development // inferred from mutant phenotype	0005576 // extracellular region // inferred from electronic annotation///0005578 // proteinaceous extracellular matrix // inferred from direct assay///0005604 // basement membrane // inferred from direct assay///0005604 // basement membrane // inferred from physical interaction///0005604 // basement membrane // not recorded///0005604 // basement membrane // traceable author statement///0005605 //…	0005509 // calcium ion binding // inferred from electronic annotation///0005515 // protein binding // inferred from physical interaction///0005518 // collagen binding // inferred from direct assay///0005518 // collagen binding // not recorded///0043236 // laminin binding // not recorded///0043237 // laminin-1 binding // inferred from direct assay///0043394 // proteoglycan binding // not recorded/…	chr13:13437601-13512275 (+) // 92.63 // qA1
1416882_at	-1.86056	-0.895736	1.86056	down	147.791	274.973	-0.447868	0.447868	Rgs10	67865	0009968 // negative regulation of signal transduction // inferred from electronic annotation///0038032 // termination of G-protein coupled receptor signaling pathway // inferred from electronic annotation///0043547 // positive regulation of GTPase activity // ---	0005634 // nucleus // not recorded///0005737 // cytoplasm // not recorded///0005886 // plasma membrane // not recorded///0043025 // neuronal cell body // not recorded///0043197 // dendritic spine // not recorded///0043679 // axon terminus // not recorded	0005096 // GTPase activator activity // not recorded///0005515 // protein binding // inferred from physical interaction	chr7:128373620-128418186 (-) // 95.71 // qF3
1416903_at	-1.8497	-0.887291	1.8497	down	195.42	361.468	-0.443645	0.443645	Nucb1	18220	0072718 // response to cisplatin // inferred from electronic annotation///1903533 // regulation of protein targeting // not recorded	0005576 // extracellular region // not recorded///0005615 // extracellular space // not recorded///0005634 // nucleus // not recorded///0005737 // cytoplasm // not recorded///0005769 // early endosome // not recorded///0005791 // rough endoplasmic reticulum // not recorded///0005793 // endoplasmic reticulum-Golgi intermediate compartment // not recorded///0005794 // Golgi apparatus // not recorde…	0001965 // G-protein alpha-subunit binding // not recorded///0003677 // DNA binding // inferred from electronic annotation///0005509 // calcium ion binding // not recorded///0005515 // protein binding // inferred from electronic annotation///0046872 // metal ion binding // inferred from electronic annotation	chr7:45492675-45510408 (-) // 91.97 // qB3
1416922_a_at	1.8626	0.89732	1.8626	up	849.555	456.112	0.44866	-0.44866	Bnip3l	12177	0006915 // apoptotic process // inferred from electronic annotation///0035694 // mitochondrial protein catabolic process // not recorded///0043065 // positive regulation of apoptotic process // inferred from direct assay///0043065 // positive regulation of apoptotic process // not recorded///0043066 // negative regulation of apoptotic process // not recorded///0043069 // negative regulation of pr…	0005634 // nucleus // inferred from electronic annotation///0005635 // nuclear envelope // not recorded///0005739 // mitochondrion // inferred from direct assay///0005739 // mitochondrion // not recorded///0005740 // mitochondrial envelope // inferred from electronic annotation///0005741 // mitochondrial outer membrane // not recorded///0005783 // endoplasmic reticulum // not recorded///0005829 /…	0005515 // protein binding // inferred from physical interaction///0005521 // lamin binding // not recorded///0042802 // identical protein binding // not recorded///0042803 // protein homodimerization activity // inferred from physical interaction///0042803 // protein homodimerization activity // not recorded///0046982 // protein heterodimerization activity // not recorded	chr14:66985239-67008864 (-) // 97.42 // qD1
1416923_a_at	1.90065	0.926496	1.90065	up	647.08	340.451	0.463248	-0.463248	Bnip3l	12177	0006915 // apoptotic process // inferred from electronic annotation///0035694 // mitochondrial protein catabolic process // not recorded///0043065 // positive regulation of apoptotic process // inferred from direct assay///0043065 // positive regulation of apoptotic process // not recorded///0043066 // negative regulation of apoptotic process // not recorded///0043069 // negative regulation of pr…	0005634 // nucleus // inferred from electronic annotation///0005635 // nuclear envelope // not recorded///0005739 // mitochondrion // inferred from direct assay///0005739 // mitochondrion // not recorded///0005740 // mitochondrial envelope // inferred from electronic annotation///0005741 // mitochondrial outer membrane // not recorded///0005783 // endoplasmic reticulum // not recorded///0005829 /…	0005515 // protein binding // inferred from physical interaction///0005521 // lamin binding // not recorded///0042802 // identical protein binding // not recorded///0042803 // protein homodimerization activity // inferred from physical interaction///0042803 // protein homodimerization activity // not recorded///0046982 // protein heterodimerization activity // not recorded	chr14:66985239-67008864 (-) // 97.42 // qD1
1416926_at	-3.26839	-1.70858	3.26839	down	79.65	260.328	-0.854291	0.854291	Trp53inp1	60599	0000045 // autophagosome assembly // not recorded///0006351 // transcription, DNA-templated // inferred from electronic annotation///0006355 // regulation of transcription, DNA-templated // inferred from electronic annotation///0006914 // autophagy // inferred from electronic annotation///0006915 // apoptotic process // inferred from electronic annotation///0007050 // cell cycle arrest // inferre…	0005634 // nucleus // inferred from direct assay///0005634 // nucleus // not recorded///0005730 // nucleolus // inferred from direct assay///0005737 // cytoplasm // inferred from electronic annotation///0005776 // autophagosome // not recorded///0005829 // cytosol // not recorded///0016605 // PML body // inferred from electronic annotation///0031410 // cytoplasmic vesicle // inferred from electro…	0005515 // protein binding // inferred from electronic annotation///0016209 // antioxidant activity // inferred from mutant phenotype	chr4:11156440-11174377 (+) // 96.91 // qA1
1416930_at	-1.64703	-0.719867	1.64703	down	2191.17	3608.92	-0.359934	0.359933	Ly6d	17068	0030098 // lymphocyte differentiation // inferred from expression pattern///0035634 // response to stilbenoid // inferred from expression pattern	0005886 // plasma membrane // inferred from electronic annotation///0009986 // cell surface // inferred from direct assay///0016020 // membrane // inferred from electronic annotation///0031225 // anchored component of membrane // inferred from electronic annotation		chr15:74752298-74763611 (-) // 98.68 // qD3
1417065_at	2.73793	1.45308	2.73793	up	916.366	334.693	0.726542	-0.726542	Egr1	13653	0000122 // negative regulation of transcription from RNA polymerase II promoter // inferred from direct assay///0001975 // response to amphetamine // inferred from electronic annotation///0006351 // transcription, DNA-templated // inferred from electronic annotation///0006355 // regulation of transcription, DNA-templated // inferred from mutant phenotype///0006366 // transcription from RNA polyme…	0005634 // nucleus // inferred from direct assay///0005634 // nucleus // not recorded///0005654 // nucleoplasm // not recorded///0005737 // cytoplasm // not recorded	0000976 // transcription regulatory region sequence-specific DNA binding // not recorded///0000977 // RNA polymerase II regulatory region sequence-specific DNA binding // inferred from mutant phenotype///0000977 // RNA polymerase II regulatory region sequence-specific DNA binding // not recorded///0000979 // RNA polymerase II core promoter sequence-specific DNA binding // not recorded///0000982 /…	chr18:34859822-34864984 (+) // 92.13 // qB1
1417122_at	-1.97081	-0.978792	1.97081	down	32.6888	64.4235	-0.489396	0.489396	Vav3	57257	0001525 // angiogenesis // inferred from electronic annotation///0006906 // vesicle fusion // inferred from genetic interaction///0006974 // cellular response to DNA damage stimulus // not recorded///0007229 // integrin-mediated signaling pathway // inferred from genetic interaction///0007264 // small GTPase mediated signal transduction // inferred from mutant phenotype///0008361 // regulation of…	0005737 // cytoplasm // inferred from direct assay///0005886 // plasma membrane // inferred from direct assay///0070062 // extracellular exosome // not recorded	0005085 // guanyl-nucleotide exchange factor activity // inferred from mutant phenotype///0005085 // guanyl-nucleotide exchange factor activity // not recorded///0005089 // Rho guanyl-nucleotide exchange factor activity // inferred from genetic interaction///0005154 // epidermal growth factor receptor binding // inferred from physical interaction///0005515 // protein binding // inferred from phys…	chr3:109340652-109685693 (+) // 98.4 // qF3
1417184_s_at	1.78506	0.835969	1.78506	up	383	214.559	0.417985	-0.417984	Hbb-b1///Hbb-b2///Hbb-bs///Hbb-bt	15129///15130///100503605///101488143	0000186 // activation of MAPKK activity // inferred from electronic annotation///0001973 // adenosine receptor signaling pathway // ---///0001973 // adenosine receptor signaling pathway // inferred from electronic annotation///0006810 // transport // inferred from electronic annotation///0007049 // cell cycle // inferred from electronic annotation///0007165 // signal transduction // inferred from…	0005634 // nucleus // inferred from electronic annotation///0005654 // nucleoplasm // inferred from electronic annotation///0005654 // nucleoplasm // ---///0005737 // cytoplasm // inferred from electronic annotation///0005737 // cytoplasm // ---///0005737 // cytoplasm // inferred from sequence or structural similarity///0005813 // centrosome // inferred from electronic annotation///0005813 // cen…	0000166 // nucleotide binding // inferred from electronic annotation///0001664 // G-protein coupled receptor binding // ---///0003924 // GTPase activity // ---///0003924 // GTPase activity // inferred from electronic annotation///0004601 // peroxidase activity // not recorded///0004871 // signal transducer activity // ---///0004871 // signal transducer activity // inferred from electronic annotat…	chr7:103812523-103813921 (-) // 85.49 // qE3
1417263_at	1.66949	0.739408	1.66949	up	43.6424	26.1411	0.369704	-0.369704	Ptgs2	19225	0001516 // prostaglandin biosynthetic process // inferred from direct assay///0001516 // prostaglandin biosynthetic process // not recorded///0001525 // angiogenesis // not recorded///0006629 // lipid metabolic process // inferred from electronic annotation///0006631 // fatty acid metabolic process // inferred from electronic annotation///0006633 // fatty acid biosynthetic process // inferred fro…	0005634 // nucleus // inferred from direct assay///0005737 // cytoplasm // inferred from direct assay///0005737 // cytoplasm // not recorded///0005783 // endoplasmic reticulum // not recorded///0005789 // endoplasmic reticulum membrane // inferred from electronic annotation///0005901 // caveola // not recorded///0016020 // membrane // inferred from electronic annotation///0031090 // organelle mem…	0004601 // peroxidase activity // inferred from electronic annotation///0004666 // prostaglandin-endoperoxide synthase activity // inferred from direct assay///0004666 // prostaglandin-endoperoxide synthase activity // not recorded///0005515 // protein binding // inferred from electronic annotation///0008289 // lipid binding // not recorded///0016491 // oxidoreductase activity // inferred from el…	chr1:150100098-150108234 (+) // 95.89 // qG1
1417267_s_at	-5.72375	-2.51696	5.72375	down	34.4768	197.337	-1.25848	1.25848	Fkbp11	66120	0000413 // protein peptidyl-prolyl isomerization // not recorded///0006457 // protein folding // inferred from electronic annotation///0061077 // chaperone-mediated protein folding // not recorded	0005737 // cytoplasm // not recorded///0005789 // endoplasmic reticulum membrane // not recorded///0016020 // membrane // not recorded///0016021 // integral component of membrane // inferred from electronic annotation	0003755 // peptidyl-prolyl cis-trans isomerase activity // not recorded///0005528 // FK506 binding // not recorded///0016853 // isomerase activity // inferred from electronic annotation	chr15:98724367-98728183 (-) // 95.88 // qF1
1417487_at	1.72358	0.785408	1.72358	up	110.588	64.1617	0.392704	-0.392704	Fosl1	14283	0001701 // in utero embryonic development // inferred from mutant phenotype///0006355 // regulation of transcription, DNA-templated // inferred from electronic annotation///0006357 // regulation of transcription from RNA polymerase II promoter // not recorded///0006366 // transcription from RNA polymerase II promoter // not recorded///0007296 // vitellogenesis // inferred from mutant phenotype///…	0005634 // nucleus // not recorded///0005654 // nucleoplasm // not recorded///0005829 // cytosol // not recorded///0042734 // presynaptic membrane // not recorded///0043005 // neuron projection // not recorded///0043231 // intracellular membrane-bounded organelle // not recorded	0000977 // RNA polymerase II regulatory region sequence-specific DNA binding // inferred from direct assay///0000978 // RNA polymerase II core promoter proximal region sequence-specific DNA binding // not recorded///0000982 // transcription factor activity, RNA polymerase II core promoter proximal region sequence-specific binding // not recorded///0001077 // transcriptional activator activity, RN…	chr19:5447697-5455947 (+) // 99.94 // qA
1417488_at	1.51996	0.60403	1.51996	up	37.171	24.4553	0.302015	-0.302015	Fosl1	14283	0001701 // in utero embryonic development // inferred from mutant phenotype///0006355 // regulation of transcription, DNA-templated // inferred from electronic annotation///0006357 // regulation of transcription from RNA polymerase II promoter // not recorded///0006366 // transcription from RNA polymerase II promoter // not recorded///0007296 // vitellogenesis // inferred from mutant phenotype///…	0005634 // nucleus // not recorded///0005654 // nucleoplasm // not recorded///0005829 // cytosol // not recorded///0042734 // presynaptic membrane // not recorded///0043005 // neuron projection // not recorded///0043231 // intracellular membrane-bounded organelle // not recorded	0000977 // RNA polymerase II regulatory region sequence-specific DNA binding // inferred from direct assay///0000978 // RNA polymerase II core promoter proximal region sequence-specific DNA binding // not recorded///0000982 // transcription factor activity, RNA polymerase II core promoter proximal region sequence-specific binding // not recorded///0001077 // transcriptional activator activity, RN…	chr19:5447697-5455947 (+) // 99.94 // qA
1417600_at	8.3981	3.07006	8.3981	up	81.3939	9.69194	1.53503	-1.53503	Slc15a2	57738	0006810 // transport // inferred from electronic annotation///0006857 // oligopeptide transport // inferred from direct assay///0042891 // antibiotic transport // not recorded///0042938 // dipeptide transport // not recorded	0005887 // integral component of plasma membrane // inferred from direct assay///0016020 // membrane // inferred from direct assay///0016021 // integral component of membrane // inferred from electronic annotation///0070062 // extracellular exosome // not recorded	0005215 // transporter activity // inferred from electronic annotation///0005515 // protein binding // inferred from electronic annotation///0015198 // oligopeptide transporter activity // inferred from electronic annotation///0015334 // high-affinity oligopeptide transporter activity // inferred from direct assay///0042895 // antibiotic transporter activity // not recorded///0042936 // dipeptide…	chr16:36750163-36784962 (-) // 97.61 // qB3
1417662_at	1.51425	0.5986	1.51425	up	63.5119	41.9429	0.2993	-0.2993	Elk3	13713	0001525 // angiogenesis // inferred from mutant phenotype///0006351 // transcription, DNA-templated // inferred from electronic annotation///0006355 // regulation of transcription, DNA-templated // inferred from direct assay///0006357 // regulation of transcription from RNA polymerase II promoter // not recorded///0006366 // transcription from RNA polymerase II promoter // not recorded///0030154 …	0005634 // nucleus // inferred from direct assay///0005654 // nucleoplasm // not recorded///0005739 // mitochondrion // not recorded///0043231 // intracellular membrane-bounded organelle // not recorded	0000978 // RNA polymerase II core promoter proximal region sequence-specific DNA binding // not recorded///0000981 // RNA polymerase II transcription factor activity, sequence-specific DNA binding // not recorded///0001077 // transcriptional activator activity, RNA polymerase II core promoter proximal region sequence-specific binding // not recorded///0003677 // DNA binding // inferred from direc…	chr10:93248250-93311135 (-) // 95.62 // qC2
1417821_at	-1.66871	-0.738737	1.66871	down	761.093	1270.05	-0.369369	0.369369	D17H6S56E-5	110956	0019058 // viral life cycle // inferred from electronic annotation	0016020 // membrane // inferred from electronic annotation///0016021 // integral component of membrane // inferred from electronic annotation///0019028 // viral capsid // inferred from electronic annotation///0019031 // viral envelope // inferred from electronic annotation	0005198 // structural molecule activity // inferred from electronic annotation	chr17:34997135-35000341 (-) // 50.7 // qB1
1417822_at	-1.56494	-0.646107	1.56494	down	1003.93	1571.08	-0.323053	0.323053	D17H6S56E-5	110956	0019058 // viral life cycle // inferred from electronic annotation	0016020 // membrane // inferred from electronic annotation///0016021 // integral component of membrane // inferred from electronic annotation///0019028 // viral capsid // inferred from electronic annotation///0019031 // viral envelope // inferred from electronic annotation	0005198 // structural molecule activity // inferred from electronic annotation	chr17:34997135-35000341 (-) // 50.7 // qB1
1417858_at	-1.54891	-0.631256	1.54891	down	55.4617	85.9053	-0.315628	0.315628	Rasal1	19415	0007165 // signal transduction // inferred from electronic annotation///0030154 // cell differentiation // inferred from electronic annotation///0035556 // intracellular signal transduction // inferred from electronic annotation///0043087 // regulation of GTPase activity // inferred from electronic annotation///0043547 // positive regulation of GTPase activity // not recorded///0046580 // negativ…	0005737 // cytoplasm // not recorded///0005829 // cytosol // not recorded///0005886 // plasma membrane // not recorded///0031235 // intrinsic component of the cytoplasmic side of the plasma membrane // not recorded	0005096 // GTPase activator activity // not recorded///0046872 // metal ion binding // inferred from electronic annotation	chr5:120648821-120679597 (+) // 96.94 // qF
1417869_s_at	-1.54666	-0.629153	1.54666	down	2437.74	3770.35	-0.314577	0.314576	Ctsz	64138	0006508 // proteolysis // inferred from electronic annotation///0051603 // proteolysis involved in cellular protein catabolic process // not recorded///0060441 // epithelial tube branching involved in lung morphogenesis // inferred from expression pattern	0005615 // extracellular space // not recorded///0005764 // lysosome // not recorded///0005783 // endoplasmic reticulum // not recorded///0043231 // intracellular membrane-bounded organelle // not recorded///0070062 // extracellular exosome // not recorded	0004197 // cysteine-type endopeptidase activity // not recorded///0005515 // protein binding // inferred from electronic annotation///0008233 // peptidase activity // inferred from electronic annotation///0008234 // cysteine-type peptidase activity // inferred from electronic annotation///0016787 // hydrolase activity // inferred from electronic annotation	chr2:174427493-174439039 (-) // 94.4 // qH4
1417870_x_at	-1.56978	-0.65056	1.56978	down	2713.34	4259.34	-0.32528	0.32528	Ctsz	64138	0006508 // proteolysis // inferred from electronic annotation///0051603 // proteolysis involved in cellular protein catabolic process // not recorded///0060441 // epithelial tube branching involved in lung morphogenesis // inferred from expression pattern	0005615 // extracellular space // not recorded///0005764 // lysosome // not recorded///0005783 // endoplasmic reticulum // not recorded///0043231 // intracellular membrane-bounded organelle // not recorded///0070062 // extracellular exosome // not recorded	0004197 // cysteine-type endopeptidase activity // not recorded///0005515 // protein binding // inferred from electronic annotation///0008233 // peptidase activity // inferred from electronic annotation///0008234 // cysteine-type peptidase activity // inferred from electronic annotation///0016787 // hydrolase activity // inferred from electronic annotation	chr2:174427493-174439039 (-) // 94.4 // qH4
1417976_at	-1.55917	-0.640779	1.55917	down	112.778	175.84	-0.320389	0.320389	Ada	11486	0001666 // response to hypoxia // not recorded///0001701 // in utero embryonic development // inferred from mutant phenotype///0001821 // histamine secretion // not recorded///0001829 // trophectodermal cell differentiation // inferred from mutant phenotype///0001889 // liver development // inferred from mutant phenotype///0001890 // placenta development // inferred from mutant phenotype///000231…	0005615 // extracellular space // not recorded///0005737 // cytoplasm // inferred from direct assay///0005737 // cytoplasm // not recorded///0005764 // lysosome // not recorded///0005886 // plasma membrane // not recorded///0009897 // external side of plasma membrane // not recorded///0009986 // cell surface // not recorded///0016020 // membrane // not recorded///0030054 // cell junction // infer…	0001883 // purine nucleoside binding // not recorded///0004000 // adenosine deaminase activity // inferred from direct assay///0004000 // adenosine deaminase activity // inferred from mutant phenotype///0004000 // adenosine deaminase activity // not recorded///0005515 // protein binding // inferred from electronic annotation///0008270 // zinc ion binding // inferred from direct assay///0008270 //…	chr2:163726299-163750207 (-) // 84.54 // qH3
1417995_at	-1.90068	-0.926517	1.90068	down	150.62	286.281	-0.463258	0.463259	Ptpn22	19260	0002230 // positive regulation of defense response to virus by host // inferred from mutant phenotype///0002376 // immune system process // inferred from electronic annotation///0002577 // regulation of antigen processing and presentation // inferred from mutant phenotype///0002685 // regulation of leukocyte migration // inferred from mutant phenotype///0006470 // protein dephosphorylation // inf…	0005634 // nucleus // inferred from direct assay///0005634 // nucleus // not recorded///0005737 // cytoplasm // inferred from direct assay///0005737 // cytoplasm // not recorded///0009898 // cytoplasmic side of plasma membrane // inferred from direct assay///0009898 // cytoplasmic side of plasma membrane // not recorded///0048471 // perinuclear region of cytoplasm // not recorded	0004721 // phosphoprotein phosphatase activity // inferred from electronic annotation///0004725 // protein tyrosine phosphatase activity // not recorded///0005515 // protein binding // inferred from physical interaction///0016787 // hydrolase activity // inferred from electronic annotation///0016791 // phosphatase activity // not recorded///0017124 // SH3 domain binding // inferred from physical …	chr3:103860291-103912247 (+) // 94.29 // qF2.2
1418003_at	-1.67378	-0.743112	1.67378	down	124.686	208.696	-0.371556	0.371556	Rgcc	66214	0000082 // G1/S transition of mitotic cell cycle // not recorded///0001100 // negative regulation of exit from mitosis // not recorded///0001937 // negative regulation of endothelial cell proliferation // not recorded///0003331 // positive regulation of extracellular matrix constituent secretion // not recorded///0006956 // complement activation // not recorded///0007049 // cell cycle // inferred…	0005634 // nucleus // not recorded///0005737 // cytoplasm // not recorded///0005813 // centrosome // not recorded///0005815 // microtubule organizing center // inferred from electronic annotation///0005856 // cytoskeleton // inferred from electronic annotation	0005515 // protein binding // inferred from physical interaction///0019901 // protein kinase binding // not recorded///0030295 // protein kinase activator activity // not recorded///0070412 // R-SMAD binding // not recorded	chr14:79288749-79301833 (-) // 94.62 // qD3
1418030_at	-1.53554	-0.618747	1.53554	down	162.702	249.836	-0.309373	0.309374	Slco3a1	108116	0006810 // transport // inferred from electronic annotation///0006811 // ion transport // inferred from electronic annotation///0006857 // oligopeptide transport // not recorded///0015711 // organic anion transport // not recorded///0015732 // prostaglandin transport // not recorded///0043252 // sodium-independent organic anion transport // not recorded///0098656 // anion transmembrane transport …	0005886 // plasma membrane // inferred from electronic annotation///0005887 // integral component of plasma membrane // not recorded///0009925 // basal plasma membrane // not recorded///0009986 // cell surface // not recorded///0016020 // membrane // inferred from electronic annotation///0016021 // integral component of membrane // inferred from electronic annotation///0016324 // apical plasma me…	0005215 // transporter activity // inferred from electronic annotation///0008514 // organic anion transmembrane transporter activity // not recorded///0015198 // oligopeptide transporter activity // not recorded///0015347 // sodium-independent organic anion transmembrane transporter activity // not recorded	chr7:74281855-74554780 (-) // 96.83 // qD1
1418084_at	-4.40943	-2.14059	4.40943	down	9.57127	42.2038	-1.0703	1.0703	Nrp1	18186	0001525 // angiogenesis // inferred from genetic interaction///0001525 // angiogenesis // inferred from mutant phenotype///0001525 // angiogenesis // not recorded///0001569 // patterning of blood vessels // inferred from mutant phenotype///0001764 // neuron migration // inferred from mutant phenotype///0002040 // sprouting angiogenesis // inferred from mutant phenotype///0002042 // cell migration…	0005615 // extracellular space // not recorded///0005769 // early endosome // inferred from direct assay///0005829 // cytosol // not recorded///0005883 // neurofilament // inferred from direct assay///0005886 // plasma membrane // inferred from direct assay///0005886 // plasma membrane // not recorded///0005925 // focal adhesion // not recorded///0009986 // cell surface // not recorded///0016020 …	0005021 // vascular endothelial growth factor-activated receptor activity // inferred from mutant phenotype///0005021 // vascular endothelial growth factor-activated receptor activity // not recorded///0005515 // protein binding // inferred from physical interaction///0008201 // heparin binding // inferred from electronic annotation///0017154 // semaphorin receptor activity // inferred from direc…	chr8:128359031-128505471 (+) // 96.14 // qE2
1418206_at	-1.56903	-0.649874	1.56903	down	1656.15	2598.55	-0.324937	0.324937	Sdf2l1	64136	0000032 // cell wall mannoprotein biosynthetic process // not recorded///0007275 // multicellular organismal development // not recorded///0034976 // response to endoplasmic reticulum stress // not recorded///0035269 // protein O-linked mannosylation // not recorded///0042981 // regulation of apoptotic process // not recorded///0044845 // chain elongation of O-linked mannose residue // not record…	0005783 // endoplasmic reticulum // not recorded///0005788 // endoplasmic reticulum lumen // inferred from electronic annotation///0016020 // membrane // not recorded///0031502 // dolichyl-phosphate-mannose-protein mannosyltransferase complex // not recorded///0034663 // endoplasmic reticulum chaperone complex // inferred from direct assay	0004169 // dolichyl-phosphate-mannose-protein mannosyltransferase activity // not recorded///0051087 // chaperone binding // not recorded///0051117 // ATPase binding // not recorded///0051787 // misfolded protein binding // not recorded	chr16:17130138-17132372 (-) // 86.17 // qA3
1418209_a_at	-1.54002	-0.622946	1.54002	down	42.0134	64.7013	-0.311473	0.311473	Pfn2	18645	0010633 // negative regulation of epithelial cell migration // inferred from mutant phenotype///0010633 // negative regulation of epithelial cell migration // not recorded///0030036 // actin cytoskeleton organization // inferred from electronic annotation///0030833 // regulation of actin filament polymerization // inferred from electronic annotation///0030837 // negative regulation of actin filam…	0005737 // cytoplasm // not recorded///0005829 // cytosol // traceable author statement///0005856 // cytoskeleton // inferred from electronic annotation///0043195 // terminal bouton // inferred from direct assay///0070062 // extracellular exosome // not recorded	0000774 // adenyl-nucleotide exchange factor activity // not recorded///0003779 // actin binding // not recorded///0003785 // actin monomer binding // not recorded///0005515 // protein binding // inferred from physical interaction///0005546 // phosphatidylinositol-4,5-bisphosphate binding // not recorded	chr3:57841899-57847757 (-) // 89.04 // qD
1418240_at	2.41561	1.27239	2.41561	up	1187.77	491.706	0.636193	-0.636193	Gbp2	14469	0008152 // metabolic process // inferred from electronic annotation///0035458 // cellular response to interferon-beta // inferred from direct assay///0042832 // defense response to protozoan // inferred from direct assay///0044406 // adhesion of symbiont to host // inferred from direct assay///0050830 // defense response to Gram-positive bacterium // inferred from direct assay///0071222 // cellul…	0000139 // Golgi membrane // inferred from electronic annotation///0005634 // nucleus // inferred from electronic annotation///0005737 // cytoplasm // inferred from electronic annotation///0005794 // Golgi apparatus // inferred from electronic annotation///0016020 // membrane // inferred from electronic annotation///0020005 // symbiont-containing vacuole membrane // inferred from direct assay///0…	0000166 // nucleotide binding // inferred from electronic annotation///0003924 // GTPase activity // inferred from sequence or structural similarity///0005525 // GTP binding // inferred from electronic annotation///0016787 // hydrolase activity // inferred from electronic annotation	chr3:142620601-142638008 (+) // 97.59 // qH1
1418294_at	1.62952	0.70445	1.62952	up	37.1484	22.7971	0.352225	-0.352225	Epb41l4b	54357	0010628 // positive regulation of gene expression // not recorded///0031032 // actomyosin structure organization // not recorded///0042060 // wound healing // not recorded///0045785 // positive regulation of cell adhesion // not recorded///0051549 // positive regulation of keratinocyte migration // not recorded	0005737 // cytoplasm // not recorded///0005856 // cytoskeleton // inferred from electronic annotation///0005923 // bicellular tight junction // inferred from electronic annotation///0019898 // extrinsic component of membrane // inferred from electronic annotation///0030054 // cell junction // inferred from electronic annotation///0045177 // apical part of cell // not recorded	0005515 // protein binding // inferred from physical interaction///0008092 // cytoskeletal protein binding // inferred from electronic annotation	chr4:57061737-57143648 (-) // 84.42 // qB3
1418322_at	1.66403	0.734684	1.66403	up	159.396	95.7887	0.367342	-0.367342	Crem	12916	0006006 // glucose metabolic process // inferred from electronic annotation///0006351 // transcription, DNA-templated // inferred from electronic annotation///0006355 // regulation of transcription, DNA-templated // not recorded///0006631 // fatty acid metabolic process // inferred from electronic annotation///0006687 // glycosphingolipid metabolic process // inferred from mutant phenotype///0007…	0005634 // nucleus // inferred from direct assay///0005667 // transcription factor complex // inferred from direct assay///0005737 // cytoplasm // inferred from direct assay	0001046 // core promoter sequence-specific DNA binding // inferred from direct assay///0003677 // DNA binding // inferred from direct assay///0003700 // transcription factor activity, sequence-specific DNA binding // inferred from electronic annotation///0005515 // protein binding // inferred from physical interaction///0043565 // sequence-specific DNA binding // inferred from electronic annotati…	chr18:3266355-3337488 (-) // 92.16 // qA1
1418392_a_at	1.58518	0.664646	1.58518	up	1135.52	716.338	0.332323	-0.332323	Gbp3	55932	0008152 // metabolic process // inferred from electronic annotation///0035458 // cellular response to interferon-beta // inferred from direct assay///0042832 // defense response to protozoan // inferred from direct assay///0044406 // adhesion of symbiont to host // inferred from direct assay///0050830 // defense response to Gram-positive bacterium // inferred from direct assay///0071346 // cellul…	0000139 // Golgi membrane // inferred from electronic annotation///0005634 // nucleus // inferred from electronic annotation///0005737 // cytoplasm // inferred from electronic annotation///0005794 // Golgi apparatus // inferred from electronic annotation///0005829 // cytosol // inferred from direct assay///0016020 // membrane // inferred from electronic annotation///0020005 // symbiont-containing…	0000166 // nucleotide binding // inferred from electronic annotation///0003924 // GTPase activity // inferred from sequence or structural similarity///0005525 // GTP binding // inferred from electronic annotation///0016787 // hydrolase activity // inferred from electronic annotation	chr3:142560025-142573211 (+) // 98.86 // qH1
1418394_a_at	-1.67456	-0.743784	1.67456	down	67.3484	112.779	-0.371892	0.371892	Adgre5	26364	0007155 // cell adhesion // inferred from electronic annotation///0007165 // signal transduction // inferred from electronic annotation///0007166 // cell surface receptor signaling pathway // inferred from electronic annotation///0007186 // G-protein coupled receptor signaling pathway // inferred from electronic annotation///0051965 // positive regulation of synapse assembly // inferred from dire…	0005886 // plasma membrane // inferred from electronic annotation///0005925 // focal adhesion // not recorded///0016020 // membrane // not recorded///0016021 // integral component of membrane // traceable author statement///0070062 // extracellular exosome // not recorded	0004871 // signal transducer activity // inferred from electronic annotation///0004888 // transmembrane signaling receptor activity // traceable author statement///0004930 // G-protein coupled receptor activity // inferred from electronic annotation///0005509 // calcium ion binding // inferred from electronic annotation	chr8:83723363-83741169 (-) // 98.22 // qC2
1418483_a_at	-1.64198	-0.715439	1.64198	down	598.671	983.007	-0.357719	0.357719	Ggta1	14594	0005975 // carbohydrate metabolic process // inferred from electronic annotation///0006486 // protein glycosylation // inferred from electronic annotation///0033580 // protein galactosylation at cell surface // inferred from direct assay///0033580 // protein galactosylation at cell surface // not recorded	0005794 // Golgi apparatus // inferred from electronic annotation///0016020 // membrane // inferred from electronic annotation///0016021 // integral component of membrane // inferred from electronic annotation///0031985 // Golgi cisterna // not recorded///0032580 // Golgi cisterna membrane // inferred from electronic annotation	0016740 // transferase activity // inferred from electronic annotation///0016757 // transferase activity, transferring glycosyl groups // inferred from electronic annotation///0016758 // transferase activity, transferring hexosyl groups // inferred from electronic annotation///0046872 // metal ion binding // inferred from electronic annotation///0047276 // N-acetyllactosaminide 3-alpha-galactosyl…	chr2:35400180-35461449 (-) // 87.93 // qB
1418507_s_at	-1.75602	-0.81231	1.75602	down	69.6353	122.281	-0.406155	0.406155	Socs2	216233	0001558 // regulation of cell growth // inferred from electronic annotation///0006469 // negative regulation of protein kinase activity // not recorded///0007595 // lactation // inferred from genetic interaction///0007595 // lactation // inferred from mutant phenotype///0009968 // negative regulation of signal transduction // inferred from electronic annotation///0016567 // protein ubiquitination…	0005737 // cytoplasm // not recorded	0004860 // protein kinase inhibitor activity // not recorded///0005131 // growth hormone receptor binding // inferred from physical interaction///0005159 // insulin-like growth factor receptor binding // not recorded///0008269 // JAK pathway signal transduction adaptor activity // inferred from electronic annotation	chr10:95411489-95415494 (-) // 93.94 // qC2
1418553_at	1.59612	0.674571	1.59612	up	35.1033	21.9928	0.337286	-0.337286	Arhgef18	102098	0007264 // small GTPase mediated signal transduction // not recorded///0008360 // regulation of cell shape // not recorded///0030036 // actin cytoskeleton organization // not recorded///0035023 // regulation of Rho protein signal transduction // inferred from electronic annotation///0043547 // positive regulation of GTPase activity // not recorded	0005737 // cytoplasm // not recorded///0005856 // cytoskeleton // inferred from electronic annotation///0005886 // plasma membrane // inferred from electronic annotation///0016020 // membrane // inferred from electronic annotation///0016324 // apical plasma membrane // inferred from electronic annotation///0045177 // apical part of cell // not recorded///0070062 // extracellular exosome // not re…	0005085 // guanyl-nucleotide exchange factor activity // not recorded///0005089 // Rho guanyl-nucleotide exchange factor activity // inferred from electronic annotation	chr8:3455113-3456601 (+) // 95.35 // qA1.1
1418612_at	4.52082	2.17658	4.52082	up	43.7873	9.68571	1.08829	-1.08829	Slfn1	20555	0000122 // negative regulation of transcription from RNA polymerase II promoter // inferred from direct assay///0001933 // negative regulation of protein phosphorylation // inferred from direct assay///0007050 // cell cycle arrest // inferred from direct assay///0008285 // negative regulation of cell proliferation // inferred from direct assay///0042130 // negative regulation of T cell proliferat…	0005634 // nucleus // inferred from direct assay///0005737 // cytoplasm // inferred from direct assay	0005515 // protein binding // inferred from physical interaction///0005524 // ATP binding // inferred from electronic annotation	chr11:83116844-83122669 (+) // 99.26 // qC
1418643_at	-1.62636	-0.701645	1.62636	down	362.691	589.866	-0.350822	0.350822	Tspan13	66109	0007166 // cell surface receptor signaling pathway // not recorded///1903169 // regulation of calcium ion transmembrane transport // inferred from direct assay	0005886 // plasma membrane // inferred from direct assay///0005887 // integral component of plasma membrane // not recorded///0016020 // membrane // inferred from electronic annotation///0016021 // integral component of membrane // inferred from electronic annotation	0005246 // calcium channel regulator activity // inferred from direct assay///0005515 // protein binding // inferred from physical interaction	chr12:36014556-36042514 (-) // 91.65 // qA3
1418648_at	1.90739	0.931603	1.90739	up	41.5302	21.7733	0.465802	-0.465802	Egln3	112407	0001666 // response to hypoxia // not recorded///0006915 // apoptotic process // inferred from electronic annotation///0006919 // activation of cysteine-type endopeptidase activity involved in apoptotic process // inferred from sequence or structural similarity///0006919 // activation of cysteine-type endopeptidase activity involved in apoptotic process // inferred from electronic annotation///00…	0005634 // nucleus // not recorded///0005737 // cytoplasm // not recorded///0005829 // cytosol // not recorded	0005506 // iron ion binding // inferred from electronic annotation///0005515 // protein binding // inferred from electronic annotation///0016491 // oxidoreductase activity // inferred from electronic annotation///0016705 // oxidoreductase activity, acting on paired donors, with incorporation or reduction of molecular oxygen // inferred from electronic annotation///0016706 // oxidoreductase activi…	chr12:54178980-54203860 (-) // 87.12 // qC1
1418649_at	2.72184	1.44458	2.72184	up	158.494	58.2306	0.72229	-0.72229	Egln3	112407	0001666 // response to hypoxia // not recorded///0006915 // apoptotic process // inferred from electronic annotation///0006919 // activation of cysteine-type endopeptidase activity involved in apoptotic process // inferred from sequence or structural similarity///0006919 // activation of cysteine-type endopeptidase activity involved in apoptotic process // inferred from electronic annotation///00…	0005634 // nucleus // not recorded///0005737 // cytoplasm // not recorded///0005829 // cytosol // not recorded	0005506 // iron ion binding // inferred from electronic annotation///0005515 // protein binding // inferred from electronic annotation///0016491 // oxidoreductase activity // inferred from electronic annotation///0016705 // oxidoreductase activity, acting on paired donors, with incorporation or reduction of molecular oxygen // inferred from electronic annotation///0016706 // oxidoreductase activi…	chr12:54178980-54203860 (-) // 87.12 // qC1
1418749_at	-1.71091	-0.774767	1.71091	down	24.8671	42.5454	-0.387383	0.387383	Psd3	234353	0016192 // vesicle-mediated transport // ---///0030182 // neuron differentiation // not recorded///0032011 // ARF protein signal transduction // inferred by curator///0032012 // regulation of ARF protein signal transduction // inferred from electronic annotation///0043547 // positive regulation of GTPase activity // inferred from direct assay///0043547 // positive regulation of GTPase activity //…	0005622 // intracellular // inferred by curator///0005802 // trans-Golgi network // ---///0005886 // plasma membrane // inferred from electronic annotation///0014069 // postsynaptic density // inferred from electronic annotation///0016020 // membrane // inferred from direct assay///0030054 // cell junction // not recorded///0045202 // synapse // inferred from electronic annotation///0045211 // po…	0005085 // guanyl-nucleotide exchange factor activity // inferred from electronic annotation///0005086 // ARF guanyl-nucleotide exchange factor activity // inferred from direct assay///0005543 // phospholipid binding // inferred from electronic annotation	chr8:67689084-67690145 (-) // 98.33 // qB3.2
1418780_at	-1.96045	-0.971186	1.96045	down	23.3403	45.7575	-0.485593	0.485593	Cyp39a1	56050	0006629 // lipid metabolic process // inferred from electronic annotation///0006699 // bile acid biosynthetic process // inferred from direct assay///0006699 // bile acid biosynthetic process // not recorded///0006707 // cholesterol catabolic process // inferred from direct assay///0007586 // digestion // traceable author statement///0008202 // steroid metabolic process // inferred from electroni…	0005783 // endoplasmic reticulum // inferred from electronic annotation///0005789 // endoplasmic reticulum membrane // inferred from electronic annotation///0016020 // membrane // inferred from electronic annotation///0031090 // organelle membrane // inferred from electronic annotation///0043231 // intracellular membrane-bounded organelle // traceable author statement	0004497 // monooxygenase activity // inferred from electronic annotation///0005506 // iron ion binding // inferred from electronic annotation///0008387 // steroid 7-alpha-hydroxylase activity // inferred from direct assay///0008396 // oxysterol 7-alpha-hydroxylase activity // inferred from direct assay///0008396 // oxysterol 7-alpha-hydroxylase activity // not recorded///0016491 // oxidoreductase…	chr17:43667278-43750889 (+) // 92.14 // qB3
1418835_at	-1.65199	-0.724205	1.65199	down	39.4467	65.1656	-0.362102	0.362102	Phlda1	21664	0006915 // apoptotic process // inferred from electronic annotation///0021879 // forebrain neuron differentiation // inferred from electronic annotation///0043065 // positive regulation of apoptotic process // not recorded///0045210 // FasL biosynthetic process // inferred from direct assay	0005634 // nucleus // inferred from electronic annotation///0005654 // nucleoplasm // not recorded///0005730 // nucleolus // inferred from electronic annotation///0005737 // cytoplasm // inferred from electronic annotation///0005886 // plasma membrane // not recorded///0016020 // membrane // inferred from electronic annotation///0030659 // cytoplasmic vesicle membrane // inferred from electronic …	0005515 // protein binding // inferred from physical interaction	chr10:111506285-111508645 (+) // 83.45 // qD1
1418840_at	1.52923	0.612804	1.52923	up	415.457	271.678	0.306402	-0.306402	Pdcd4	18569	0006915 // apoptotic process // inferred from electronic annotation///0007569 // cell aging // not recorded///0034393 // positive regulation of smooth muscle cell apoptotic process // not recorded///0043066 // negative regulation of apoptotic process // not recorded///0043508 // negative regulation of JUN kinase activity // inferred from sequence or structural similarity///0045892 // negative reg…	0005634 // nucleus // not recorded///0005654 // nucleoplasm // not recorded///0005737 // cytoplasm // not recorded///0005829 // cytosol // not recorded	0003723 // RNA binding // inferred from electronic annotation///0005515 // protein binding // inferred from physical interaction	chr19:53903298-53929851 (+) // 93.81 // qD2
1419135_at	2.07967	1.05635	2.07967	up	275.343	132.397	0.528176	-0.528176	Ltb	16994	0006955 // immune response // inferred from electronic annotation///0010467 // gene expression // inferred from mutant phenotype///0043588 // skin development // inferred from mutant phenotype///0045084 // positive regulation of interleukin-12 biosynthetic process // inferred from mutant phenotype///0048535 // lymph node development // inferred from mutant phenotype	0005615 // extracellular space // inferred from electronic annotation///0005886 // plasma membrane // traceable author statement///0016020 // membrane // inferred from electronic annotation///0016021 // integral component of membrane // inferred from electronic annotation	0005125 // cytokine activity // inferred from electronic annotation///0005164 // tumor necrosis factor receptor binding // inferred from electronic annotation	chr17:35194507-35196305 (+) // 95.26 // qB1
1419169_at	-1.55985	-0.641411	1.55985	down	675.338	1053.43	-0.320705	0.320705	Mapk6	50772	0000165 // MAPK cascade // inferred from direct assay///0000165 // MAPK cascade // inferred from electronic annotation///0006468 // protein phosphorylation // inferred from direct assay///0007049 // cell cycle // inferred from electronic annotation///0016310 // phosphorylation // inferred from electronic annotation	0005634 // nucleus // inferred from direct assay///0005737 // cytoplasm // inferred from direct assay///0005737 // cytoplasm // not recorded	0000166 // nucleotide binding // inferred from electronic annotation///0004672 // protein kinase activity // inferred from electronic annotation///0004674 // protein serine/threonine kinase activity // inferred from electronic annotation///0004707 // MAP kinase activity // inferred from direct assay///0005515 // protein binding // inferred from physical interaction///0005524 // ATP binding // inf…	chr9:75386377-75409998 (-) // 98.2 // qD
1419219_at	-1.56181	-0.643221	1.56181	down	26.4873	41.3682	-0.32161	0.32161	Cyp4f18	72054	0000038 // very long-chain fatty acid metabolic process // not recorded///0001676 // long-chain fatty acid metabolic process // not recorded///0008217 // regulation of blood pressure // not recorded///0017144 // drug metabolic process // not recorded///0019369 // arachidonic acid metabolic process // not recorded///0019373 // epoxygenase P450 pathway // not recorded///0032304 // negative regulati…	0005737 // cytoplasm // not recorded///0005783 // endoplasmic reticulum // inferred from electronic annotation///0005789 // endoplasmic reticulum membrane // inferred from electronic annotation///0016020 // membrane // inferred from electronic annotation///0016021 // integral component of membrane // inferred from electronic annotation///0016324 // apical plasma membrane // not recorded///0031090…	0004497 // monooxygenase activity // inferred from electronic annotation///0005506 // iron ion binding // inferred from electronic annotation///0008392 // arachidonic acid epoxygenase activity // not recorded///0016491 // oxidoreductase activity // inferred from electronic annotation///0016705 // oxidoreductase activity, acting on paired donors, with incorporation or reduction of molecular oxygen…	chr8:71988481-72009628 (-) // 98.21 // qB3.3
1419248_at	1.99208	0.994272	1.99208	up	78.3912	39.3515	0.497136	-0.497136	Rgs2	19735	0006417 // regulation of translation // inferred from electronic annotation///0007049 // cell cycle // inferred from electronic annotation///0007186 // G-protein coupled receptor signaling pathway // traceable author statement///0007283 // spermatogenesis // inferred from expression pattern///0009968 // negative regulation of signal transduction // inferred from electronic annotation///0010519 //…	0005634 // nucleus // not recorded///0005634 // nucleus // traceable author statement///0005730 // nucleolus // inferred from electronic annotation///0005737 // cytoplasm // not recorded///0005829 // cytosol // inferred from mutant phenotype///0005886 // plasma membrane // inferred from mutant phenotype///0009898 // cytoplasmic side of plasma membrane // inferred from direct assay///0009898 // cy…	0005096 // GTPase activator activity // not recorded///0005096 // GTPase activator activity // traceable author statement///0005515 // protein binding // inferred from physical interaction///0048487 // beta-tubulin binding // not recorded	chr1:144000705-144004149 (-) // 99.09 // qF
1419249_at	1.96279	0.972905	1.96279	up	129.493	65.9741	0.486453	-0.486453	Cdk14	18647	0000086 // G2/M transition of mitotic cell cycle // not recorded///0006468 // protein phosphorylation // inferred from electronic annotation///0007049 // cell cycle // inferred from electronic annotation///0016055 // Wnt signaling pathway // inferred from electronic annotation///0016310 // phosphorylation // inferred from electronic annotation///0051301 // cell division // inferred from electroni…	0000308 // cytoplasmic cyclin-dependent protein kinase holoenzyme complex // not recorded///0005634 // nucleus // inferred from direct assay///0005634 // nucleus // not recorded///0005737 // cytoplasm // inferred from direct assay///0005737 // cytoplasm // not recorded///0005829 // cytosol // inferred from direct assay///0005886 // plasma membrane // not recorded///0016020 // membrane // inferred…	0000166 // nucleotide binding // inferred from electronic annotation///0004672 // protein kinase activity // inferred from direct assay///0004674 // protein serine/threonine kinase activity // inferred from sequence or structural similarity///0004693 // cyclin-dependent protein serine/threonine kinase activity // not recorded///0005515 // protein binding // inferred from electronic annotation///0…	chr5:4803384-5380251 (-) // 97.47 // qA1
1419297_at	1.53567	0.618871	1.53567	up	163.507	106.473	0.309436	-0.309435	H2-Oa	15001	0002376 // immune system process // inferred from electronic annotation///0002504 // antigen processing and presentation of peptide or polysaccharide antigen via MHC class II // inferred from electronic annotation///0002587 // negative regulation of antigen processing and presentation of peptide antigen via MHC class II // not recorded///0006955 // immune response // inferred from electronic anno…	0016020 // membrane // inferred from electronic annotation///0016021 // integral component of membrane // inferred from electronic annotation///0042613 // MHC class II protein complex // not recorded	0023026 // MHC class II protein complex binding // not recorded	chr17:34092382-34095354 (+) // 98.72 // qB1
1419298_at	-5.30776	-2.4081	5.30776	down	30.7121	163.013	-1.20405	1.20405	Pon3	269823	0006470 // protein dephosphorylation // inferred from electronic annotation///0009636 // response to toxic substance // not recorded///0010124 // phenylacetate catabolic process // not recorded///0016311 // dephosphorylation // inferred from electronic annotation///0019439 // aromatic compound catabolic process // not recorded///0032929 // negative regulation of superoxide anion generation // inf…	0005576 // extracellular region // inferred from electronic annotation///0005615 // extracellular space // not recorded///0043231 // intracellular membrane-bounded organelle // not recorded///0070062 // extracellular exosome // not recorded	0004063 // aryldialkylphosphatase activity // inferred from electronic annotation///0004064 // arylesterase activity // not recorded///0016787 // hydrolase activity // inferred from electronic annotation///0018733 // 3,4-dihydrocoumarin hydrolase activity // not recorded///0042803 // protein homodimerization activity // not recorded///0046872 // metal ion binding // inferred from electronic annot…	chr6:5221350-5256278 (-) // 98.08 // qA1
1419350_at	1.55475	0.636684	1.55475	up	108.917	70.0542	0.318342	-0.318342	Hook2	170833	0006810 // transport // inferred from electronic annotation///0007032 // endosome organization // not recorded///0007040 // lysosome organization // not recorded///0008333 // endosome to lysosome transport // not recorded///0015031 // protein transport // inferred from electronic annotation///0045022 // early endosome to late endosome transport // not recorded	0005737 // cytoplasm // inferred from electronic annotation///0005813 // centrosome // not recorded///0005815 // microtubule organizing center // inferred from electronic annotation///0005856 // cytoskeleton // inferred from electronic annotation///0005874 // microtubule // inferred from electronic annotation///0030897 // HOPS complex // not recorded///0070695 // FHF complex // not recorded	0005515 // protein binding // inferred from physical interaction///0042802 // identical protein binding // not recorded	chr8:84990601-85003352 (+) // 96.1 // qC3
1419532_at	1.55593	0.637777	1.55593	up	164.581	105.777	0.318889	-0.318889	Il1r2	16178	0019221 // cytokine-mediated signaling pathway // inferred from electronic annotation	0005576 // extracellular region // inferred from electronic annotation///0005886 // plasma membrane // inferred from electronic annotation///0016020 // membrane // inferred from electronic annotation///0016021 // integral component of membrane // inferred from electronic annotation	0004908 // interleukin-1 receptor activity // inferred from electronic annotation///0004910 // interleukin-1, Type II, blocking receptor activity // inferred from electronic annotation	chr1:40084749-40125223 (+) // 93.45 // qB
1419550_a_at	2.01923	1.0138	2.01923	up	247.601	122.622	0.506902	-0.506902	Stk39	53416	0001933 // negative regulation of protein phosphorylation // inferred from direct assay///0006468 // protein phosphorylation // not recorded///0007346 // regulation of mitotic cell cycle // not recorded///0008217 // regulation of blood pressure // inferred from mutant phenotype///0016310 // phosphorylation // inferred from electronic annotation///0018105 // peptidyl-serine phosphorylation // not …	0005634 // nucleus // inferred from electronic annotation///0005737 // cytoplasm // not recorded///0005856 // cytoskeleton // not recorded///0016020 // membrane // inferred from direct assay///0016323 // basolateral plasma membrane // inferred from direct assay///0016324 // apical plasma membrane // inferred from direct assay	0000166 // nucleotide binding // inferred from electronic annotation///0004672 // protein kinase activity // inferred from direct assay///0004674 // protein serine/threonine kinase activity // inferred from genetic interaction///0004674 // protein serine/threonine kinase activity // not recorded///0005515 // protein binding // inferred from physical interaction///0005524 // ATP binding // inferre…	chr2:68210444-68471998 (-) // 82.02 // qC1.3
1419551_s_at	2.01461	1.0105	2.01461	up	269.009	133.529	0.505249	-0.505249	Stk39	53416	0001933 // negative regulation of protein phosphorylation // inferred from direct assay///0006468 // protein phosphorylation // not recorded///0007346 // regulation of mitotic cell cycle // not recorded///0008217 // regulation of blood pressure // inferred from mutant phenotype///0016310 // phosphorylation // inferred from electronic annotation///0018105 // peptidyl-serine phosphorylation // not …	0005634 // nucleus // inferred from electronic annotation///0005737 // cytoplasm // not recorded///0005856 // cytoskeleton // not recorded///0016020 // membrane // inferred from direct assay///0016323 // basolateral plasma membrane // inferred from direct assay///0016324 // apical plasma membrane // inferred from direct assay	0000166 // nucleotide binding // inferred from electronic annotation///0004672 // protein kinase activity // inferred from direct assay///0004674 // protein serine/threonine kinase activity // inferred from genetic interaction///0004674 // protein serine/threonine kinase activity // not recorded///0005515 // protein binding // inferred from physical interaction///0005524 // ATP binding // inferre…	chr2:68210444-68471998 (-) // 82.02 // qC1.3
1419561_at	-1.53422	-0.61751	1.53422	down	495.125	759.632	-0.308755	0.308755	Ccl3	20302	0000165 // MAPK cascade // inferred from sequence or structural similarity///0001649 // osteoblast differentiation // inferred from sequence or structural similarity///0001775 // cell activation // inferred from sequence or structural similarity///0002548 // monocyte chemotaxis // inferred from sequence or structural similarity///0002548 // monocyte chemotaxis // ---///0006468 // protein phosphor…	0005576 // extracellular region // inferred from electronic annotation///0005615 // extracellular space // inferred from direct assay///0005622 // intracellular // inferred from sequence or structural similarity///0005737 // cytoplasm // inferred from sequence or structural similarity///0005829 // cytosol // inferred from sequence or structural similarity///0005829 // cytosol // inferred from ele…	0004672 // protein kinase activity // inferred from sequence or structural similarity///0004698 // calcium-dependent protein kinase C activity // inferred from sequence or structural similarity///0005125 // cytokine activity // inferred from electronic annotation///0005515 // protein binding // inferred from physical interaction///0008009 // chemokine activity // inferred from direct assay///0008…	chr11:83647842-83649378 (-) // 92.54 // qC
1419573_a_at	-1.69704	-0.76302	1.69704	down	237.162	402.472	-0.38151	0.38151	Lgals1	16852	0002317 // plasma cell differentiation // inferred from direct assay///0006915 // apoptotic process // inferred from electronic annotation///0007157 // heterophilic cell-cell adhesion via plasma membrane cell adhesion molecules // non-traceable author statement///0007165 // signal transduction // not recorded///0010812 // negative regulation of cell-substrate adhesion // not recorded///0010977 //…	0005576 // extracellular region // inferred from electronic annotation///0005578 // proteinaceous extracellular matrix // inferred from electronic annotation///0005615 // extracellular space // inferred from direct assay///0005615 // extracellular space // not recorded///0005622 // intracellular // not recorded///0005634 // nucleus // not recorded///0005737 // cytoplasm // not recorded///0009986 …	0001948 // glycoprotein binding // not recorded///0004871 // signal transducer activity // not recorded///0005515 // protein binding // inferred from physical interaction///0005534 // galactose binding // non-traceable author statement///0016936 // galactoside binding // inferred from electronic annotation///0030246 // carbohydrate binding // inferred from direct assay///0030395 // lactose bindin…	chr15:78926724-78930195 (+) // 87.46 // qE1
1419595_a_at	-1.58605	-0.665438	1.58605	down	78.3399	124.251	-0.332719	0.332719	Ggh	14590	0006508 // proteolysis // not recorded///0006541 // glutamine metabolic process // inferred from electronic annotation///0010043 // response to zinc ion // not recorded///0032868 // response to insulin // not recorded///0042493 // response to drug // not recorded///0045471 // response to ethanol // not recorded///0046900 // tetrahydrofolylpolyglutamate metabolic process // not recorded	0005576 // extracellular region // inferred from electronic annotation///0005615 // extracellular space // not recorded///0005634 // nucleus // not recorded///0005764 // lysosome // traceable author statement///0005829 // cytosol // not recorded///0042470 // melanosome // inferred from electronic annotation///0070062 // extracellular exosome // not recorded	0003824 // catalytic activity // inferred from electronic annotation///0008233 // peptidase activity // inferred from sequence or structural similarity///0008242 // omega peptidase activity // inferred from electronic annotation///0016787 // hydrolase activity // inferred from electronic annotation///0034722 // gamma-glutamyl-peptidase activity // not recorded	chr4:20042219-20066107 (+) // 86.83 // qA3
1419607_at	1.50893	0.593529	1.50893	up	231.742	153.58	0.296764	-0.296764	Tnf	21926	0000060 // protein import into nucleus, translocation // not recorded///0000122 // negative regulation of transcription from RNA polymerase II promoter // inferred from direct assay///0000122 // negative regulation of transcription from RNA polymerase II promoter // not recorded///0000165 // MAPK cascade // not recorded///0000185 // activation of MAPKKK activity // not recorded///0000187 // activ…	0001891 // phagocytic cup // inferred from direct assay///0005576 // extracellular region // inferred from electronic annotation///0005615 // extracellular space // inferred from direct assay///0005615 // extracellular space // not recorded///0005622 // intracellular // inferred from direct assay///0005622 // intracellular // not recorded///0005886 // plasma membrane // inferred from direct assay…	0002020 // protease binding // inferred from physical interaction///0002020 // protease binding // not recorded///0005125 // cytokine activity // inferred from direct assay///0005125 // cytokine activity // not recorded///0005164 // tumor necrosis factor receptor binding // inferred from direct assay///0005164 // tumor necrosis factor receptor binding // inferred from physical interaction///00051…	chr17:35199371-35202004 (-) // 94.86 // qB1
1419951_at	-1.53092	-0.614395	1.53092	down	50.3557	77.0904	-0.307198	0.307198	Lman1	70361	0006810 // transport // inferred from electronic annotation///0006888 // ER to Golgi vesicle-mediated transport // traceable author statement///0007029 // endoplasmic reticulum organization // inferred from mutant phenotype///0007030 // Golgi organization // not recorded///0010638 // positive regulation of organelle organization // not recorded///0015031 // protein transport // inferred from elec…	0005783 // endoplasmic reticulum // not recorded///0005793 // endoplasmic reticulum-Golgi intermediate compartment // inferred from direct assay///0005793 // endoplasmic reticulum-Golgi intermediate compartment // not recorded///0005794 // Golgi apparatus // inferred from direct assay///0005794 // Golgi apparatus // not recorded///0016020 // membrane // not recorded///0016021 // integral componen…	0030246 // carbohydrate binding // inferred from electronic annotation///0042802 // identical protein binding // not recorded///0046872 // metal ion binding // inferred from electronic annotation	chr18:65980756-65981342 (+) // 97.8 // qE1
1420011_s_at	-1.92034	-0.941359	1.92034	down	478.211	918.325	-0.470679	0.470679	Xbp1	22433	0000122 // negative regulation of transcription from RNA polymerase II promoter // not recorded///0001525 // angiogenesis // inferred from mutant phenotype///0001889 // liver development // inferred from mutant phenotype///0001934 // positive regulation of protein phosphorylation // not recorded///0001935 // endothelial cell proliferation // inferred from mutant phenotype///0001935 // endothelial…	0005634 // nucleus // inferred from direct assay///0005634 // nucleus // not recorded///0005737 // cytoplasm // inferred from direct assay///0005737 // cytoplasm // not recorded///0005783 // endoplasmic reticulum // not recorded///0005789 // endoplasmic reticulum membrane // inferred from electronic annotation///0005829 // cytosol // not recorded///0016020 // membrane // inferred from electronic …	0000977 // RNA polymerase II regulatory region sequence-specific DNA binding // not recorded///0000981 // RNA polymerase II transcription factor activity, sequence-specific DNA binding // inferred from direct assay///0001047 // core promoter binding // inferred from direct assay///0001085 // RNA polymerase II transcription factor binding // inferred from physical interaction///0001158 // enhancer…	chr11:5525323-5525870 (+) // 49.55 // qA1
1420092_at	1.6458	0.718792	1.6458	up	53.2231	32.3386	0.359396	-0.359396	Morc3	338467	0006468 // protein phosphorylation // not recorded///0007569 // cell aging // not recorded///0009791 // post-embryonic development // inferred from mutant phenotype///0018105 // peptidyl-serine phosphorylation // not recorded///0048147 // negative regulation of fibroblast proliferation // not recorded///0050821 // protein stabilization // not recorded///0051457 // maintenance of protein location …	0005623 // cell // not recorded///0005634 // nucleus // inferred from direct assay///0005634 // nucleus // not recorded///0005654 // nucleoplasm // inferred from direct assay///0005654 // nucleoplasm // not recorded///0016605 // PML body // inferred from direct assay///0016605 // PML body // not recorded///0045111 // intermediate filament cytoskeleton // not recorded		chr16:93875635-93876072 (-) // 99.31 // qC4
1420342_at	1.6033	0.681046	1.6033	up	108.893	67.9181	0.340523	-0.340523	Gdap10	100504486				chr12:32821871-32826905 (+) // 75.6 // qA3
1420353_at	2.0264	1.01892	2.0264	up	106.282	52.4485	0.509459	-0.509459	Lta	16992	0001666 // response to hypoxia // inferred from electronic annotation///0002876 // positive regulation of chronic inflammatory response to antigenic stimulus // inferred from genetic interaction///0002925 // positive regulation of humoral immune response mediated by circulating immunoglobulin // inferred from genetic interaction///0006927 // transformed cell apoptotic process // traceable author …	0005576 // extracellular region // inferred from electronic annotation///0005615 // extracellular space // not recorded///0005886 // plasma membrane // traceable author statement///0016020 // membrane // inferred from electronic annotation	0005125 // cytokine activity // inferred from electronic annotation///0005164 // tumor necrosis factor receptor binding // traceable author statement///0005515 // protein binding // inferred from physical interaction	chr17:35203162-35205183 (-) // 97.17 // qB1
1420404_at	1.63839	0.712278	1.63839	up	982.102	599.431	0.356139	-0.356139	Cd86	12524	0001878 // response to yeast // inferred from electronic annotation///0002224 // toll-like receptor signaling pathway // inferred from direct assay///0002250 // adaptive immune response // inferred from electronic annotation///0002309 // T cell proliferation involved in immune response // inferred from electronic annotation///0002376 // immune system process // inferred from electronic annotation…	0005886 // plasma membrane // inferred from electronic annotation///0009897 // external side of plasma membrane // inferred from direct assay///0009986 // cell surface // not recorded///0016020 // membrane // inferred from electronic annotation///0016021 // integral component of membrane // inferred from electronic annotation///0043231 // intracellular membrane-bounded organelle // inferred from …	0005102 // receptor binding // not recorded	chr16:36603873-36666077 (-) // 99.14 // qB3
1420425_at	-24.8514	-4.63526	24.8514	down	11.6907	290.529	-2.31763	2.31763	Prdm1	12142	0000122 // negative regulation of transcription from RNA polymerase II promoter // inferred from direct assay///0000122 // negative regulation of transcription from RNA polymerase II promoter // not recorded///0001701 // in utero embryonic development // inferred from mutant phenotype///0001763 // morphogenesis of a branching structure // inferred from mutant phenotype///0001892 // embryonic plac…	0005634 // nucleus // inferred from direct assay///0005737 // cytoplasm // inferred from direct assay///0005737 // cytoplasm // not recorded	0000179 // rRNA (adenine-N6,N6-)-dimethyltransferase activity // inferred from electronic annotation///0000978 // RNA polymerase II core promoter proximal region sequence-specific DNA binding // not recorded///0001078 // transcriptional repressor activity, RNA polymerase II core promoter proximal region sequence-specific binding // not recorded///0003676 // nucleic acid binding // inferred from e…	chr10:44437174-44458748 (-) // 94.56 // qB2
1420437_at	3.16279	1.6612	3.16279	up	298.679	94.4353	0.830598	-0.830598	Ido1	15930	0002376 // immune system process // inferred from electronic annotation///0002534 // cytokine production involved in inflammatory response // inferred from mutant phenotype///0002666 // positive regulation of T cell tolerance induction // inferred from mutant phenotype///0002678 // positive regulation of chronic inflammatory response // inferred from mutant phenotype///0002830 // positive regulat…	0005737 // cytoplasm // inferred from direct assay///0005829 // cytosol // not recorded///0030485 // smooth muscle contractile fiber // inferred from direct assay///0032421 // stereocilium bundle // inferred from direct assay	0004833 // tryptophan 2,3-dioxygenase activity // inferred from direct assay///0004833 // tryptophan 2,3-dioxygenase activity // not recorded///0005515 // protein binding // inferred from physical interaction///0016491 // oxidoreductase activity // inferred from electronic annotation///0016597 // amino acid binding // not recorded///0019825 // oxygen binding // not recorded///0020037 // heme bind…	chr8:24584132-24597009 (-) // 96.87 // qA2
1420499_at	2.05895	1.04191	2.05895	up	1460.38	709.285	0.520953	-0.520953	Gch1	14528	0006461 // protein complex assembly // not recorded///0006729 // tetrahydrobiopterin biosynthetic process // not recorded///0006729 // tetrahydrobiopterin biosynthetic process // inferred by curator///0008152 // metabolic process // inferred from electronic annotation///0008217 // regulation of blood pressure // inferred from mutant phenotype///0008217 // regulation of blood pressure // not recor…	0005634 // nucleus // not recorded///0005654 // nucleoplasm // not recorded///0005737 // cytoplasm // not recorded///0005829 // cytosol // not recorded///0031410 // cytoplasmic vesicle // not recorded///0031965 // nuclear membrane // not recorded///0043234 // protein complex // not recorded	0000166 // nucleotide binding // inferred from electronic annotation///0003824 // catalytic activity // inferred from electronic annotation///0003934 // GTP cyclohydrolase I activity // inferred from direct assay///0003934 // GTP cyclohydrolase I activity // not recorded///0005509 // calcium ion binding // not recorded///0005515 // protein binding // inferred from electronic annotation///0005525 …	chr14:47153895-47189437 (-) // 94.41 // qC1
1420549_at	1.52604	0.609789	1.52604	up	82.6421	54.1547	0.304894	-0.304894	Gbp2b	14468	0002376 // immune system process // inferred from electronic annotation///0008152 // metabolic process // inferred from electronic annotation///0035458 // cellular response to interferon-beta // inferred from direct assay///0042832 // defense response to protozoan // inferred from direct assay///0044406 // adhesion of symbiont to host // inferred from direct assay///0050830 // defense response to…	0000139 // Golgi membrane // inferred from electronic annotation///0005576 // extracellular region // inferred from electronic annotation///0005737 // cytoplasm // inferred from electronic annotation///0005794 // Golgi apparatus // inferred from electronic annotation///0005886 // plasma membrane // inferred from electronic annotation///0016020 // membrane // inferred from electronic annotation///…	0000166 // nucleotide binding // inferred from electronic annotation///0003924 // GTPase activity // inferred from electronic annotation///0005525 // GTP binding // inferred from electronic annotation///0016787 // hydrolase activity // inferred from electronic annotation///0019002 // GMP binding // inferred from direct assay	chr3:142500553-142619167 (+) // 90.19 // qH1
1420577_at	2.03348	1.02395	2.03348	up	131.171	64.5057	0.511974	-0.511974	Aicda	11628	0006397 // mRNA processing // inferred from electronic annotation///0009972 // cytidine deamination // inferred from mutant phenotype///0016445 // somatic diversification of immunoglobulins // not recorded///0016446 // somatic hypermutation of immunoglobulin genes // not recorded///0045190 // isotype switching // inferred from mutant phenotype///0071222 // cellular response to lipopolysaccharide …	0000178 // exosome (RNase complex) // not recorded///0005634 // nucleus // inferred by curator///0005634 // nucleus // not recorded///0005737 // cytoplasm // not recorded	0003824 // catalytic activity // inferred from electronic annotation///0004126 // cytidine deaminase activity // inferred from direct assay///0004126 // cytidine deaminase activity // inferred from mutant phenotype///0004126 // cytidine deaminase activity // not recorded///0005515 // protein binding // inferred from physical interaction///0008270 // zinc ion binding // inferred from electronic an…	chr6:122553817-122564179 (+) // 92.67 // qF1
1420774_a_at	2.40248	1.26453	2.40248	up	50.3992	20.9779	0.632263	-0.632263	Mgarp	67749	0006626 // protein targeting to mitochondrion // inferred from direct assay///0008089 // anterograde axon cargo transport // inferred from mutant phenotype///0008090 // retrograde axon cargo transport // inferred from mutant phenotype///0010822 // positive regulation of mitochondrion organization // inferred from mutant phenotype///0019896 // axon transport of mitochondrion // inferred from mutan…	0005739 // mitochondrion // inferred from direct assay///0005739 // mitochondrion // not recorded///0005741 // mitochondrial outer membrane // inferred from electronic annotation///0016020 // membrane // inferred from electronic annotation///0016021 // integral component of membrane // inferred from electronic annotation///0031307 // integral component of mitochondrial outer membrane // inferred …	0005515 // protein binding // inferred from physical interaction	chr3:51388415-51396541 (-) // 96.83 // qC
1420852_a_at	1.5245	0.608332	1.5245	up	810.123	531.404	0.304166	-0.304166	B3gnt2	53625	0006486 // protein glycosylation // inferred from mutant phenotype///0007411 // axon guidance // inferred from mutant phenotype///0007608 // sensory perception of smell // inferred from mutant phenotype///0030311 // poly-N-acetyllactosamine biosynthetic process // not recorded	0000139 // Golgi membrane // inferred from electronic annotation///0005794 // Golgi apparatus // inferred from electronic annotation///0016020 // membrane // inferred from electronic annotation///0016021 // integral component of membrane // inferred from electronic annotation///0070062 // extracellular exosome // not recorded	0008378 // galactosyltransferase activity // inferred from electronic annotation///0008532 // N-acetyllactosaminide beta-1,3-N-acetylglucosaminyltransferase activity // not recorded///0016740 // transferase activity // inferred from electronic annotation///0016757 // transferase activity, transferring glycosyl groups // inferred from electronic annotation	chr11:22834739-22859716 (-) // 93.37 // qA3.2
1420886_a_at	-1.99305	-0.994981	1.99305	down	1745.72	3479.32	-0.49749	0.497491	Xbp1	22433	0000122 // negative regulation of transcription from RNA polymerase II promoter // not recorded///0001525 // angiogenesis // inferred from mutant phenotype///0001889 // liver development // inferred from mutant phenotype///0001934 // positive regulation of protein phosphorylation // not recorded///0001935 // endothelial cell proliferation // inferred from mutant phenotype///0001935 // endothelial…	0005634 // nucleus // inferred from direct assay///0005634 // nucleus // not recorded///0005737 // cytoplasm // inferred from direct assay///0005737 // cytoplasm // not recorded///0005783 // endoplasmic reticulum // not recorded///0005789 // endoplasmic reticulum membrane // inferred from electronic annotation///0005829 // cytosol // not recorded///0016020 // membrane // inferred from electronic …	0000977 // RNA polymerase II regulatory region sequence-specific DNA binding // not recorded///0000981 // RNA polymerase II transcription factor activity, sequence-specific DNA binding // inferred from direct assay///0001047 // core promoter binding // inferred from direct assay///0001085 // RNA polymerase II transcription factor binding // inferred from physical interaction///0001158 // enhancer…	chr11:5521030-5525870 (+) // 77.5 // qA1
1420927_at	-3.04678	-1.60729	3.04678	down	63.1507	192.406	-0.803643	0.803643	St6gal1	20440	0006054 // N-acetylneuraminate metabolic process // not recorded///0006486 // protein glycosylation // inferred from mutant phenotype///0009311 // oligosaccharide metabolic process // not recorded///0016266 // O-glycan processing // not recorded///0018279 // protein N-linked glycosylation via asparagine // not recorded///0032946 // positive regulation of mononuclear cell proliferation // not reco…	0000138 // Golgi trans cisterna // not recorded///0000139 // Golgi membrane // not recorded///0005576 // extracellular region // inferred from electronic annotation///0005783 // endoplasmic reticulum // not recorded///0005794 // Golgi apparatus // inferred from electronic annotation///0005797 // Golgi medial cisterna // not recorded///0016020 // membrane // inferred from electronic annotation///0…	0003835 // beta-galactoside alpha-2,6-sialyltransferase activity // inferred from mutant phenotype///0003835 // beta-galactoside alpha-2,6-sialyltransferase activity // not recorded///0005515 // protein binding // inferred from electronic annotation///0008373 // sialyltransferase activity // inferred from direct assay///0008373 // sialyltransferase activity // not recorded///0016740 // transferas…	chr16:23290469-23360348 (+) // 96.69 // qB1
1420928_at	-2.65057	-1.4063	2.65057	down	477.981	1266.92	-0.703151	0.703151	St6gal1	20440	0006054 // N-acetylneuraminate metabolic process // not recorded///0006486 // protein glycosylation // inferred from mutant phenotype///0009311 // oligosaccharide metabolic process // not recorded///0016266 // O-glycan processing // not recorded///0018279 // protein N-linked glycosylation via asparagine // not recorded///0032946 // positive regulation of mononuclear cell proliferation // not reco…	0000138 // Golgi trans cisterna // not recorded///0000139 // Golgi membrane // not recorded///0005576 // extracellular region // inferred from electronic annotation///0005783 // endoplasmic reticulum // not recorded///0005794 // Golgi apparatus // inferred from electronic annotation///0005797 // Golgi medial cisterna // not recorded///0016020 // membrane // inferred from electronic annotation///0…	0003835 // beta-galactoside alpha-2,6-sialyltransferase activity // inferred from mutant phenotype///0003835 // beta-galactoside alpha-2,6-sialyltransferase activity // not recorded///0005515 // protein binding // inferred from electronic annotation///0008373 // sialyltransferase activity // inferred from direct assay///0008373 // sialyltransferase activity // not recorded///0016740 // transferas…	chr16:23290469-23360348 (+) // 96.69 // qB1
1420930_s_at	-1.54373	-0.626422	1.54373	down	71.8028	110.844	-0.313211	0.313211	Ctnnal1	54366	0007155 // cell adhesion // inferred from electronic annotation///0007266 // Rho protein signal transduction // not recorded	0005737 // cytoplasm // inferred from electronic annotation///0005829 // cytosol // not recorded///0005856 // cytoskeleton // inferred from electronic annotation///0005886 // plasma membrane // inferred from electronic annotation///0016020 // membrane // inferred from electronic annotation	0005515 // protein binding // inferred from electronic annotation///0045296 // cadherin binding // inferred from electronic annotation///0051015 // actin filament binding // inferred from electronic annotation	chr4:56810935-56865195 (-) // 98.89 // qB3
1420959_at	-1.57875	-0.658786	1.57875	down	34.4471	54.3835	-0.329393	0.329393	Asph	65973	0007389 // pattern specification process // inferred from mutant phenotype///0008285 // negative regulation of cell proliferation // inferred from genetic interaction///0010524 // positive regulation of calcium ion transport into cytosol // not recorded///0018193 // peptidyl-amino acid modification // inferred from electronic annotation///0031585 // regulation of inositol 1,4,5-trisphosphate-sens…	0005737 // cytoplasm // inferred from direct assay///0005783 // endoplasmic reticulum // not recorded///0005789 // endoplasmic reticulum membrane // inferred from electronic annotation///0005829 // cytosol // not recorded///0005886 // plasma membrane // not recorded///0016020 // membrane // inferred from electronic annotation///0016021 // integral component of membrane // inferred from sequence o…	0004597 // peptide-aspartate beta-dioxygenase activity // inferred from sequence or structural similarity///0005509 // calcium ion binding // not recorded///0005515 // protein binding // inferred from physical interaction///0016491 // oxidoreductase activity // inferred from electronic annotation///0046872 // metal ion binding // inferred from electronic annotation///0051213 // dioxygenase activi…	chr4:9449084-9669115 (-) // 92.7 // qA1
1420973_at	1.69086	0.757757	1.69086	up	86.8419	51.3596	0.378878	-0.378879	Arid5b	71371	0000122 // negative regulation of transcription from RNA polymerase II promoter // not recorded///0001822 // kidney development // inferred from mutant phenotype///0006351 // transcription, DNA-templated // inferred from electronic annotation///0006355 // regulation of transcription, DNA-templated // inferred from electronic annotation///0006357 // regulation of transcription from RNA polymerase …	0005634 // nucleus // not recorded	0000977 // RNA polymerase II regulatory region sequence-specific DNA binding // not recorded///0001227 // transcriptional repressor activity, RNA polymerase II transcription regulatory region sequence-specific binding // not recorded///0003677 // DNA binding // not recorded///0003713 // transcription coactivator activity // not recorded///0005515 // protein binding // inferred from electronic ann…	chr10:68097045-68278187 (-) // 90.66 // qB5.2
1420989_at	1.50773	0.592377	1.50773	up	81.7894	54.2468	0.296188	-0.296188	Cfap97	66756				chr8:46163691-46192881 (+) // 96.12 // qB1.1
1420993_at	2.11509	1.08072	2.11509	up	62.5072	29.5529	0.54036	-0.54036	B3gnt5	108105	0006486 // protein glycosylation // inferred from electronic annotation///0007275 // multicellular organismal development // inferred from electronic annotation///0007417 // central nervous system development // not recorded///0030148 // sphingolipid biosynthetic process // traceable author statement	0000139 // Golgi membrane // inferred from electronic annotation///0005622 // intracellular // not recorded///0005794 // Golgi apparatus // inferred from electronic annotation///0016020 // membrane // inferred from electronic annotation///0016021 // integral component of membrane // inferred from electronic annotation	0008378 // galactosyltransferase activity // inferred from electronic annotation///0008457 // beta-galactosyl-N-acetylglucosaminylgalactosylglucosyl-ceramide beta-1,3-acetylglucosaminyltransferase activity // not recorded///0016740 // transferase activity // inferred from electronic annotation///0016757 // transferase activity, transferring glycosyl groups // inferred from electronic annotation//…	chr16:19761053-19772753 (+) // 99.57 // qA3
1420994_at	1.95171	0.96474	1.95171	up	486.803	249.424	0.48237	-0.48237	B3gnt5	108105	0006486 // protein glycosylation // inferred from electronic annotation///0007275 // multicellular organismal development // inferred from electronic annotation///0007417 // central nervous system development // not recorded///0030148 // sphingolipid biosynthetic process // traceable author statement	0000139 // Golgi membrane // inferred from electronic annotation///0005622 // intracellular // not recorded///0005794 // Golgi apparatus // inferred from electronic annotation///0016020 // membrane // inferred from electronic annotation///0016021 // integral component of membrane // inferred from electronic annotation	0008378 // galactosyltransferase activity // inferred from electronic annotation///0008457 // beta-galactosyl-N-acetylglucosaminylgalactosylglucosyl-ceramide beta-1,3-acetylglucosaminyltransferase activity // not recorded///0016740 // transferase activity // inferred from electronic annotation///0016757 // transferase activity, transferring glycosyl groups // inferred from electronic annotation//…	chr16:19761053-19772753 (+) // 99.57 // qA3
1421011_at	-1.58434	-0.66388	1.58434	down	21.7762	34.5008	-0.33194	0.33194	Hsd17b11	114664	0006629 // lipid metabolic process // inferred from electronic annotation///0006694 // steroid biosynthetic process // inferred from electronic annotation///0006710 // androgen catabolic process // not recorded///0008152 // metabolic process // inferred from electronic annotation///0055114 // oxidation-reduction process // inferred from electronic annotation	0005576 // extracellular region // inferred from electronic annotation///0005737 // cytoplasm // not recorded///0005811 // lipid particle // not recorded	0004303 // estradiol 17-beta-dehydrogenase activity // inferred from electronic annotation///0016229 // steroid dehydrogenase activity // not recorded///0016491 // oxidoreductase activity // inferred from electronic annotation	chr5:103990323-104022023 (-) // 95.29 // qE5
1421031_a_at	2.05447	1.03876	2.05447	up	384.109	186.963	0.519382	-0.519382	Hilpda	69573	0001819 // positive regulation of cytokine production // not recorded///0002230 // positive regulation of defense response to virus by host // not recorded///0008284 // positive regulation of cell proliferation // not recorded///0010884 // positive regulation of lipid storage // not recorded///0035425 // autocrine signaling // not recorded	0005576 // extracellular region // inferred from electronic annotation///0005615 // extracellular space // not recorded///0005811 // lipid particle // not recorded///0009986 // cell surface // not recorded///0016020 // membrane // inferred from electronic annotation///0016021 // integral component of membrane // inferred from electronic annotation///0030141 // secretory granule // not recorded	0005102 // receptor binding // not recorded///0005515 // protein binding // inferred from electronic annotation	chr6:29272631-29275444 (+) // 98.67 // qA3.3
1421038_a_at	1.56181	0.643215	1.56181	up	265.265	169.845	0.321608	-0.321607	Kcnn4	16534	0002376 // immune system process // inferred from electronic annotation///0006810 // transport // inferred from electronic annotation///0006811 // ion transport // inferred from electronic annotation///0006813 // potassium ion transport // not recorded///0006816 // calcium ion transport // not recorded///0006820 // anion transport // not recorded///0006884 // cell volume homeostasis // inferred f…	0005886 // plasma membrane // not recorded///0005887 // integral component of plasma membrane // inferred by curator///0016020 // membrane // inferred from electronic annotation///0016021 // integral component of membrane // inferred from electronic annotation///0016323 // basolateral plasma membrane // not recorded///0016324 // apical plasma membrane // not recorded///0043025 // neuronal cell bo…	0005267 // potassium channel activity // inferred from genetic interaction///0005515 // protein binding // inferred from electronic annotation///0005516 // calmodulin binding // not recorded///0015269 // calcium-activated potassium channel activity // inferred from direct assay///0015269 // calcium-activated potassium channel activity // not recorded///0016286 // small conductance calcium-activat…	chr7:24370396-24384863 (+) // 99.8 // qA3
1421064_at	1.61897	0.69508	1.61897	up	123.784	76.4584	0.34754	-0.34754	Mpp5	56217	0002011 // morphogenesis of an epithelial sheet // not recorded///0007009 // plasma membrane organization // inferred from mutant phenotype///0032287 // peripheral nervous system myelin maintenance // inferred from mutant phenotype///0032288 // myelin assembly // not recorded///0035750 // protein localization to myelin sheath abaxonal region // inferred from mutant phenotype///0046037 // GMP meta…	0005654 // nucleoplasm // not recorded///0005737 // cytoplasm // not recorded///0005886 // plasma membrane // inferred from direct assay///0005886 // plasma membrane // not recorded///0005923 // bicellular tight junction // inferred from electronic annotation///0012505 // endomembrane system // inferred from electronic annotation///0016020 // membrane // inferred from electronic annotation///0016…	0004385 // guanylate kinase activity // inferred from sequence or structural similarity///0005515 // protein binding // inferred from physical interaction///0019904 // protein domain specific binding // not recorded	chr12:78748946-78839219 (+) // 95.93 // qC3
1421123_at	1.74884	0.806397	1.74884	up	59.9682	34.2903	0.403199	-0.403199	Cdk5r1	12569	0001764 // neuron migration // inferred from direct assay///0001764 // neuron migration // inferred from genetic interaction///0006468 // protein phosphorylation // not recorded///0007158 // neuron cell-cell adhesion // inferred from mutant phenotype///0007213 // G-protein coupled acetylcholine receptor signaling pathway // not recorded///0007411 // axon guidance // inferred from mutant phenotype…	0005634 // nucleus // inferred from direct assay///0005634 // nucleus // not recorded///0005654 // nucleoplasm // not recorded///0005737 // cytoplasm // inferred from direct assay///0005737 // cytoplasm // not recorded///0005886 // plasma membrane // inferred from electronic annotation///0014069 // postsynaptic density // not recorded///0016020 // membrane // not recorded///0016533 // cyclin-depe…	0004693 // cyclin-dependent protein serine/threonine kinase activity // not recorded///0005509 // calcium ion binding // not recorded///0005515 // protein binding // inferred from physical interaction///0008092 // cytoskeletal protein binding // traceable author statement///0016301 // kinase activity // not recorded///0016534 // cyclin-dependent protein kinase 5 activator activity // inferred fro…	chr11:80477024-80479663 (+) // 96.95 // qB5
1421194_at	-2.00386	-1.00278	2.00386	down	15.1791	30.4169	-0.501392	0.501392	Itga4	16401	0001974 // blood vessel remodeling // inferred from mutant phenotype///0002687 // positive regulation of leukocyte migration // not recorded///0003366 // cell-matrix adhesion involved in ameboidal cell migration // not recorded///0007155 // cell adhesion // inferred from mutant phenotype///0007157 // heterophilic cell-cell adhesion via plasma membrane cell adhesion molecules // inferred from muta…	0005886 // plasma membrane // not recorded///0005911 // cell-cell junction // inferred from direct assay///0005925 // focal adhesion // not recorded///0008305 // integrin complex // inferred from electronic annotation///0009897 // external side of plasma membrane // inferred from direct assay///0009986 // cell surface // not recorded///0009986 // cell surface // traceable author statement///00160…	0001968 // fibronectin binding // inferred from mutant phenotype///0001968 // fibronectin binding // not recorded///0003823 // antigen binding // not recorded///0005515 // protein binding // inferred from electronic annotation///0046872 // metal ion binding // inferred from electronic annotation///0050839 // cell adhesion molecule binding // not recorded///1990405 // protein antigen binding // no…	chr2:79255425-79328728 (+) // 91.5 // qC3
1421326_at	-2.19121	-1.13173	2.19121	down	93.5692	205.03	-0.565864	0.565865	Csf2rb	12983	0019221 // cytokine-mediated signaling pathway // inferred from electronic annotation	0016020 // membrane // inferred from electronic annotation///0016021 // integral component of membrane // inferred from electronic annotation	0004896 // cytokine receptor activity // inferred from electronic annotation///0005515 // protein binding // inferred from physical interaction	chr15:78325797-78350471 (+) // 94.15 // qE1
1421476_a_at	-1.6337	-0.708145	1.6337	down	45.2675	73.9536	-0.354073	0.354073	Cant1	76025	0007165 // signal transduction // not recorded///0009191 // ribonucleoside diphosphate catabolic process // inferred by curator///0030166 // proteoglycan biosynthetic process // not recorded///0043123 // positive regulation of I-kappaB kinase/NF-kappaB signaling // not recorded	0005783 // endoplasmic reticulum // not recorded///0005789 // endoplasmic reticulum membrane // not recorded///0005794 // Golgi apparatus // inferred from electronic annotation///0016020 // membrane // not recorded///0016021 // integral component of membrane // inferred from electronic annotation///0032580 // Golgi cisterna membrane // inferred from electronic annotation///0070062 // extracellula…	0004382 // guanosine-diphosphatase activity // not recorded///0004871 // signal transducer activity // not recorded///0005509 // calcium ion binding // inferred from electronic annotation///0016462 // pyrophosphatase activity // inferred from electronic annotation///0016787 // hydrolase activity // inferred from electronic annotation///0017110 // nucleoside-diphosphatase activity // inferred from…	chr11:118410607-118419118 (-) // 84.83 // qE2
1421518_at	1.76776	0.821919	1.76776	up	46.9327	26.5493	0.41096	-0.41096	Kcns1	16538	0006810 // transport // inferred from electronic annotation///0006811 // ion transport // inferred from electronic annotation///0006813 // potassium ion transport // inferred from direct assay///0034765 // regulation of ion transmembrane transport // inferred from electronic annotation///0051260 // protein homooligomerization // inferred from electronic annotation///0055085 // transmembrane trans…	0005886 // plasma membrane // inferred from direct assay///0005886 // plasma membrane // not recorded///0008076 // voltage-gated potassium channel complex // inferred from direct assay///0008076 // voltage-gated potassium channel complex // not recorded///0016020 // membrane // inferred from electronic annotation///0016021 // integral component of membrane // not recorded///0048471 // perinuclear…	0005216 // ion channel activity // inferred from electronic annotation///0005244 // voltage-gated ion channel activity // inferred from electronic annotation///0005249 // voltage-gated potassium channel activity // inferred from electronic annotation///0005251 // delayed rectifier potassium channel activity // not recorded///0005267 // potassium channel activity // inferred from electronic annota…	chr2:164163791-164171089 (-) // 88.25 // qH3
1421571_a_at	-7.12572	-2.83304	7.12572	down	103.559	737.936	-1.41652	1.41652	Ly6c1///Ly6c2	17067///100041546		0005886 // plasma membrane // inferred from electronic annotation///0009897 // external side of plasma membrane // inferred from direct assay///0016020 // membrane // inferred from electronic annotation///0031225 // anchored component of membrane // inferred from electronic annotation		chr15:75108157-75111807 (-) // 67.14 // qD3
1421653_a_at	-2.44587	-1.29035	2.44587	down	44.4908	108.819	-0.645175	0.645175	Igh-VJ558///Igha	16061///238447	0002385 // mucosal immune response // inferred from direct assay///0002455 // humoral immune response mediated by circulating immunoglobulin // inferred from direct assay///0016064 // immunoglobulin mediated immune response // inferred from direct assay	0042571 // immunoglobulin complex, circulating // inferred from direct assay	0003823 // antigen binding // inferred from direct assay	chr12:113258716-115120197 (-) // 87.91 // qF1
1421829_at	1.84457	0.883285	1.84457	up	50.3704	27.3074	0.441643	-0.441643	Ak4	11639	0001889 // liver development // inferred from electronic annotation///0006139 // nucleobase-containing compound metabolic process // inferred from electronic annotation///0006165 // nucleoside diphosphate phosphorylation // not recorded///0006172 // ADP biosynthetic process // inferred from electronic annotation///0007420 // brain development // inferred from electronic annotation///0009142 // nu…	0005739 // mitochondrion // inferred from direct assay///0005739 // mitochondrion // not recorded///0005759 // mitochondrial matrix // inferred from direct assay///0070062 // extracellular exosome // not recorded	0000166 // nucleotide binding // inferred from electronic annotation///0004017 // adenylate kinase activity // inferred from electronic annotation///0004550 // nucleoside diphosphate kinase activity // not recorded///0005524 // ATP binding // inferred from electronic annotation///0005525 // GTP binding // inferred from electronic annotation///0016301 // kinase activity // inferred from electronic…	chr4:101419738-101467771 (+) // 94.42 // qC6
1421830_at	3.93291	1.9756	3.93291	up	227.906	57.9484	0.987799	-0.987799	Ak4	11639	0001889 // liver development // inferred from electronic annotation///0006139 // nucleobase-containing compound metabolic process // inferred from electronic annotation///0006165 // nucleoside diphosphate phosphorylation // not recorded///0006172 // ADP biosynthetic process // inferred from electronic annotation///0007420 // brain development // inferred from electronic annotation///0009142 // nu…	0005739 // mitochondrion // inferred from direct assay///0005739 // mitochondrion // not recorded///0005759 // mitochondrial matrix // inferred from direct assay///0070062 // extracellular exosome // not recorded	0000166 // nucleotide binding // inferred from electronic annotation///0004017 // adenylate kinase activity // inferred from electronic annotation///0004550 // nucleoside diphosphate kinase activity // not recorded///0005524 // ATP binding // inferred from electronic annotation///0005525 // GTP binding // inferred from electronic annotation///0016301 // kinase activity // inferred from electronic…	chr4:101419738-101467771 (+) // 94.42 // qC6
1421854_at	2.3508	1.23315	2.3508	up	191.718	81.5544	0.616576	-0.616576	Fgl2	14190	0019835 // cytolysis // inferred from electronic annotation	0005576 // extracellular region // inferred from electronic annotation///0070062 // extracellular exosome // not recorded		chr5:21372681-21378387 (+) // 93.39 // qA3
1421855_at	2.13376	1.0934	2.13376	up	387.687	181.692	0.546698	-0.546698	Fgl2	14190	0019835 // cytolysis // inferred from electronic annotation	0005576 // extracellular region // inferred from electronic annotation///0070062 // extracellular exosome // not recorded		chr5:21372681-21378387 (+) // 93.39 // qA3
1421933_at	-1.6955	-0.761714	1.6955	down	34.6571	58.7612	-0.380857	0.380857	Cbx5	12419	0045892 // negative regulation of transcription, DNA-templated // inferred from direct assay///0045892 // negative regulation of transcription, DNA-templated // not recorded	0000118 // histone deacetylase complex // inferred from direct assay///0000775 // chromosome, centromeric region // inferred from electronic annotation///0000776 // kinetochore // inferred from direct assay///0000784 // nuclear chromosome, telomeric region // not recorded///0000792 // heterochromatin // inferred from direct assay///0005634 // nucleus // inferred from direct assay///0005634 // nuc…	0003682 // chromatin binding // inferred from direct assay///0005515 // protein binding // inferred from physical interaction///0030674 // protein binding, bridging // inferred from physical interaction///0035064 // methylated histone binding // inferred from direct assay///0035064 // methylated histone binding // not recorded///0042803 // protein homodimerization activity // inferred from physic…	chr15:103191565-103195872 (+) // 40.04 // qF3
1422120_at	-5.03804	-2.33286	5.03804	down	45.3207	228.328	-1.16643	1.16643	Eaf2	106389	0006351 // transcription, DNA-templated // inferred from electronic annotation///0006355 // regulation of transcription, DNA-templated // inferred from electronic annotation///0006366 // transcription from RNA polymerase II promoter // not recorded///0030308 // negative regulation of cell growth // inferred from mutant phenotype///0045893 // positive regulation of transcription, DNA-templated // …	0005622 // intracellular // not recorded///0005634 // nucleus // not recorded///0005654 // nucleoplasm // inferred from direct assay///0008023 // transcription elongation factor complex // not recorded///0016607 // nuclear speck // inferred from electronic annotation///0032783 // ELL-EAF complex // inferred from electronic annotation	0000977 // RNA polymerase II regulatory region sequence-specific DNA binding // not recorded///0001228 // transcriptional activator activity, RNA polymerase II transcription regulatory region sequence-specific binding // not recorded///0005515 // protein binding // inferred from physical interaction	chr16:36793743-36828259 (-) // 98.0 // qB3
1422133_at	-1.81303	-0.8584	1.81303	down	34.9812	63.4219	-0.4292	0.4292	Spn	20737	0001562 // response to protozoan // inferred from direct assay///0001808 // negative regulation of type IV hypersensitivity // inferred from mutant phenotype///0001934 // positive regulation of protein phosphorylation // inferred from genetic interaction///0007162 // negative regulation of cell adhesion // inferred from direct assay///0007162 // negative regulation of cell adhesion // inferred fr…	0001931 // uropod // inferred from direct assay///0005604 // basement membrane // inferred from direct assay///0005615 // extracellular space // not recorded///0005887 // integral component of plasma membrane // inferred from direct assay///0005902 // microvillus // not recorded///0009897 // external side of plasma membrane // inferred from direct assay///0009986 // cell surface // not recorded//…	0005515 // protein binding // inferred from physical interaction///0019904 // protein domain specific binding // not recorded	chr7:127134149-127137817 (-) // 96.85 // qF3
1422166_at	2.06395	1.04541	2.06395	up	75.4661	36.5639	0.522704	-0.522704	Clec2i	93675	0001765 // membrane raft assembly // non-traceable author statement///0030833 // regulation of actin filament polymerization // inferred from mutant phenotype///0042129 // regulation of T cell proliferation // inferred from mutant phenotype///0043113 // receptor clustering // inferred from mutant phenotype///0045076 // regulation of interleukin-2 biosynthetic process // inferred from mutant pheno…	0005886 // plasma membrane // inferred from electronic annotation///0009897 // external side of plasma membrane // inferred from direct assay///0009986 // cell surface // inferred from direct assay///0016020 // membrane // inferred from electronic annotation///0016021 // integral component of membrane // inferred from electronic annotation	0004888 // transmembrane signaling receptor activity // inferred from sequence or structural similarity///0005515 // protein binding // inferred from physical interaction///0030246 // carbohydrate binding // inferred from sequence or structural similarity///0046703 // natural killer cell lectin-like receptor binding // inferred from direct assay///0046703 // natural killer cell lectin-like recept…	chr6:128887587-128896846 (+) // 74.16 // qF3
1422303_a_at	1.67893	0.747543	1.67893	up	132.592	78.9738	0.373772	-0.373771	Tnfrsf18	21936	0002687 // positive regulation of leukocyte migration // not recorded///0006915 // apoptotic process // inferred from electronic annotation///0006954 // inflammatory response // not recorded///0006955 // immune response // not recorded///0007275 // multicellular organismal development // not recorded///0008625 // extrinsic apoptotic signaling pathway via death domain receptors // not recorded///0…	0005576 // extracellular region // inferred from electronic annotation///0005886 // plasma membrane // inferred from electronic annotation///0005887 // integral component of plasma membrane // not recorded///0009897 // external side of plasma membrane // inferred from direct assay///0016020 // membrane // inferred from electronic annotation///0016021 // integral component of membrane // inferred …	0005031 // tumor necrosis factor-activated receptor activity // not recorded///0005515 // protein binding // inferred from physical interaction	chr4:156026341-156028889 (+) // 83.6 // qE2
1422408_at	-1.60818	-0.685431	1.60818	down	50.9162	81.8825	-0.342715	0.342716	Ifna4	15967	0002250 // adaptive immune response // not recorded///0002286 // T cell activation involved in immune response // not recorded///0002323 // natural killer cell activation involved in immune response // inferred from direct assay///0006952 // defense response // inferred from electronic annotation///0006959 // humoral immune response // not recorded///0019221 // cytokine-mediated signaling pathway…	0005576 // extracellular region // inferred from electronic annotation///0005615 // extracellular space // inferred from direct assay	0005125 // cytokine activity // not recorded///0005126 // cytokine receptor binding // inferred from electronic annotation///0005132 // type I interferon receptor binding // not recorded	chr4:88841860-88842421 (+) // 99.47 // qC4
1422470_at	2.37044	1.24515	2.37044	up	725.68	306.138	0.622577	-0.622577	Bnip3	12176	0001666 // response to hypoxia // not recorded///0006915 // apoptotic process // not recorded///0008219 // cell death // not recorded///0008626 // granzyme-mediated apoptotic signaling pathway // not recorded///0010637 // negative regulation of mitochondrial fusion // not recorded///0010666 // positive regulation of cardiac muscle cell apoptotic process // not recorded///0010821 // regulation of …	0005634 // nucleus // not recorded///0005635 // nuclear envelope // not recorded///0005654 // nucleoplasm // not recorded///0005737 // cytoplasm // not recorded///0005739 // mitochondrion // inferred from direct assay///0005739 // mitochondrion // not recorded///0005740 // mitochondrial envelope // inferred from electronic annotation///0005741 // mitochondrial outer membrane // not recorded///000…	0005515 // protein binding // inferred from physical interaction///0042802 // identical protein binding // not recorded///0042803 // protein homodimerization activity // inferred from direct assay///0042803 // protein homodimerization activity // not recorded///0046982 // protein heterodimerization activity // not recorded///0051020 // GTPase binding // not recorded	chr7:138890776-138909497 (-) // 85.19 // qF4
1422528_a_at	1.64366	0.716908	1.64366	up	553.02	336.458	0.358454	-0.358454	Zfp36l1	12192	0000288 // nuclear-transcribed mRNA catabolic process, deadenylation-dependent decay // inferred from direct assay///0001570 // vasculogenesis // inferred from mutant phenotype///0003342 // proepicardium development // inferred from mutant phenotype///0006402 // mRNA catabolic process // not recorded///0006417 // regulation of translation // inferred from mutant phenotype///0006915 // apoptotic p…	0005634 // nucleus // inferred from direct assay///0005737 // cytoplasm // inferred from direct assay///0005829 // cytosol // not recorded	0003677 // DNA binding // inferred from electronic annotation///0003729 // mRNA binding // not recorded///0005515 // protein binding // inferred from electronic annotation///0017091 // AU-rich element binding // not recorded///0044822 // poly(A) RNA binding // not recorded///0046872 // metal ion binding // inferred from electronic annotation	chrX:38179888-38183457 (+) // 87.39 // qA3.3///chr12:80107753-80113013 (-) // 93.14 // qC3
1422697_s_at	1.62963	0.704546	1.62963	up	184.155	113.004	0.352273	-0.352272	Jarid2	16468	0000122 // negative regulation of transcription from RNA polymerase II promoter // inferred from direct assay///0000122 // negative regulation of transcription from RNA polymerase II promoter // inferred from genetic interaction///0001889 // liver development // inferred from mutant phenotype///0006351 // transcription, DNA-templated // inferred from electronic annotation///0006355 // regulation …	0005634 // nucleus // inferred from direct assay///0005634 // nucleus // not recorded///0035097 // histone methyltransferase complex // inferred from direct assay///0035098 // ESC/E(Z) complex // inferred from direct assay///0035098 // ESC/E(Z) complex // not recorded	0000977 // RNA polymerase II regulatory region sequence-specific DNA binding // inferred from direct assay///0001227 // transcriptional repressor activity, RNA polymerase II transcription regulatory region sequence-specific binding // inferred from direct assay///0003677 // DNA binding // inferred from direct assay///0003677 // DNA binding // traceable author statement///0003682 // chromatin bind…	chr13:44731334-44921640 (+) // 96.35 // qA5
1422698_s_at	1.71707	0.779945	1.71707	up	281.976	164.22	0.389973	-0.389972	Jarid2	16468	0000122 // negative regulation of transcription from RNA polymerase II promoter // inferred from direct assay///0000122 // negative regulation of transcription from RNA polymerase II promoter // inferred from genetic interaction///0001889 // liver development // inferred from mutant phenotype///0006351 // transcription, DNA-templated // inferred from electronic annotation///0006355 // regulation …	0005634 // nucleus // inferred from direct assay///0005634 // nucleus // not recorded///0035097 // histone methyltransferase complex // inferred from direct assay///0035098 // ESC/E(Z) complex // inferred from direct assay///0035098 // ESC/E(Z) complex // not recorded	0000977 // RNA polymerase II regulatory region sequence-specific DNA binding // inferred from direct assay///0001227 // transcriptional repressor activity, RNA polymerase II transcription regulatory region sequence-specific binding // inferred from direct assay///0003677 // DNA binding // inferred from direct assay///0003677 // DNA binding // traceable author statement///0003682 // chromatin bind…	chr13:44731334-44921640 (+) // 96.35 // qA5
1422707_at	-2.53431	-1.34159	2.53431	down	34.6211	87.7404	-0.670795	0.670796	Pik3cg	30955	0001525 // angiogenesis // inferred from electronic annotation///0001932 // regulation of protein phosphorylation // inferred from mutant phenotype///0002250 // adaptive immune response // not recorded///0002376 // immune system process // inferred from electronic annotation///0002675 // positive regulation of acute inflammatory response // not recorded///0006468 // protein phosphorylation // inf…	0005737 // cytoplasm // not recorded///0005829 // cytosol // not recorded///0005886 // plasma membrane // not recorded///0005942 // phosphatidylinositol 3-kinase complex // not recorded///0005944 // phosphatidylinositol 3-kinase complex, class IB // not recorded///0016020 // membrane // not recorded	0000166 // nucleotide binding // inferred from electronic annotation///0004674 // protein serine/threonine kinase activity // inferred from electronic annotation///0005524 // ATP binding // inferred from electronic annotation///0016301 // kinase activity // inferred from electronic annotation///0016303 // 1-phosphatidylinositol-3-kinase activity // not recorded///0016740 // transferase activity /…	chr12:32173132-32208470 (-) // 88.11 // qA3
1422708_at	-4.89072	-2.29005	4.89072	down	9.99532	48.8843	-1.14502	1.14502	Pik3cg	30955	0001525 // angiogenesis // inferred from electronic annotation///0001932 // regulation of protein phosphorylation // inferred from mutant phenotype///0002250 // adaptive immune response // not recorded///0002376 // immune system process // inferred from electronic annotation///0002675 // positive regulation of acute inflammatory response // not recorded///0006468 // protein phosphorylation // inf…	0005737 // cytoplasm // not recorded///0005829 // cytosol // not recorded///0005886 // plasma membrane // not recorded///0005942 // phosphatidylinositol 3-kinase complex // not recorded///0005944 // phosphatidylinositol 3-kinase complex, class IB // not recorded///0016020 // membrane // not recorded	0000166 // nucleotide binding // inferred from electronic annotation///0004674 // protein serine/threonine kinase activity // inferred from electronic annotation///0005524 // ATP binding // inferred from electronic annotation///0016301 // kinase activity // inferred from electronic annotation///0016303 // 1-phosphatidylinositol-3-kinase activity // not recorded///0016740 // transferase activity /…	chr12:32173132-32208470 (-) // 88.11 // qA3
1422804_at	1.80186	0.849488	1.80186	up	161.148	89.4341	0.424744	-0.424744	Serpinb6b	20708	0008406 // gonad development // non-traceable author statement///0010951 // negative regulation of endopeptidase activity // not recorded///0010951 // negative regulation of endopeptidase activity // non-traceable author statement	0005615 // extracellular space // not recorded///0005622 // intracellular // non-traceable author statement///0005737 // cytoplasm // not recorded	0004867 // serine-type endopeptidase inhibitor activity // not recorded///0004867 // serine-type endopeptidase inhibitor activity // non-traceable author statement	chr13:32965452-32979067 (+) // 92.86 // qA3.2
1422824_s_at	1.53581	0.618996	1.53581	up	51.4045	33.4707	0.309498	-0.309498	Eps8	13860	0008344 // adult locomotory behavior // inferred from mutant phenotype///0008360 // regulation of cell shape // inferred from mutant phenotype///0009967 // positive regulation of signal transduction // inferred from electronic annotation///0010458 // exit from mitosis // inferred from mutant phenotype///0016601 // Rac protein signal transduction // inferred from direct assay///0030832 // regulati…	0005737 // cytoplasm // inferred from electronic annotation///0005886 // plasma membrane // inferred from electronic annotation///0005903 // brush border // inferred from direct assay///0005938 // cell cortex // inferred from direct assay///0014069 // postsynaptic density // inferred from direct assay///0016020 // membrane // inferred from electronic annotation///0017146 // NMDA selective glutama…	0003779 // actin binding // inferred from direct assay///0005515 // protein binding // inferred from physical interaction///0035591 // signaling adaptor activity // inferred from electronic annotation///0048365 // Rac GTPase binding // inferred from direct assay	chr6:137477670-137649269 (-) // 93.55 // qG1
1422887_a_at	-1.59236	-0.671164	1.59236	down	21.0304	33.4879	-0.335582	0.335582	Ctbp2	13017	0000122 // negative regulation of transcription from RNA polymerase II promoter // ---///0006351 // transcription, DNA-templated // inferred from electronic annotation///0006355 // regulation of transcription, DNA-templated // inferred from electronic annotation///0008152 // metabolic process // inferred from electronic annotation///0030154 // cell differentiation // inferred from electronic anno…	0005634 // nucleus // inferred from direct assay///0005634 // nucleus // not recorded///0017053 // transcriptional repressor complex // inferred from direct assay///0030054 // cell junction // inferred from electronic annotation///0045202 // synapse // inferred from direct assay///0097470 // ribbon synapse // inferred from direct assay	0003682 // chromatin binding // inferred from direct assay///0003713 // transcription coactivator activity // inferred from genetic interaction///0003714 // transcription corepressor activity // inferred from direct assay///0003714 // transcription corepressor activity // inferred from physical interaction///0005515 // protein binding // inferred from physical interaction///0016491 // oxidoreduct…	chr7:132987287-133123860 (-) // 93.11 // qF3
[truncated: 502 more rows]
